# Supplementary material for: 2,6-Dimethyl-4-m-tolyl­cyclo­hex-3-enecarboxylic acid
Source: Acta Crystallogr Sect E Struct Rep Online. 2008 Sep 6;64(Pt 10):o1869. doi: 10.1107/S1600536808027542 (PMC2959375; doi:10.1107/S1600536808027542)
Supplement: Supplementary file 1 [file e-64-o1869-sup1.cif]

##############################################################################
###                                                                        ###
###        Electronic paper (Acta Crystallographica Section E)             ###
###                                                                        ###
##############################################################################
#                                                                            #
# This CIF contains the data in a paper accepted for publication in Acta     #
# Crystallographica Section E. It conforms to the requirements of Notes      #
# for Authors for Section E, and has been peer reviewed under the auspices   #
# of the IUCr Commission on Journals.                                        #
#                                                                            #
# Full details of the Crystallographic Information File format               #
# are given in the paper "The Crystallographic Information File (CIF):       #
# a New Standard Archive File for Crystallography" by S. R. Hall, F. H.      #
# Allen and I. D. Brown [Acta Cryst. (1991), A47, 655-685].                  #
#                                                                            #
# The current version of the core CIF dictionary is obtainable from          #
# ftp://ftp.iucr.org/pub/cif_core.dic. The current version number is 2.4.    #
#                                                                            #
# Software is freely available for graphical display of the structure(s) in  #
# this CIF.  For information consult the CIF home page http://www.iucr.org/  #
# cif/home.html                                                              #
#                                                                            #
# This file may be used for bona fide research purposes within the           #
# scientific community so long as proper attribution is given to the journal # 
# article from which it was obtained.                                        #
#                                                                            #
##############################################################################
                                             
data_global
_audit_creation_method     'form.cif (version 2.0)'
_journal_data_validation_number     ?
_journal_date_recd_electronic     2008-07-29
_journal_date_accepted     2008-08-27
_journal_name_full     'Acta Crystallographica, Section E'
_journal_year     2008
_journal_volume     64
_journal_issue     10
_journal_page_first     o1869
_journal_page_last     o1869
_journal_paper_category     QO
_journal_coeditor_code     OM2254
_publ_contact_author_name     'Professor S. Xie'
_publ_contact_author_address
;
Department of Natural, Information, and Mathematical Sciences
Indiana University Kokomo
Kokomo, IN 46904 - 9003
USA
;
_publ_contact_author_email     soxie@iuk.edu
_publ_contact_author_fax     '1 765 455 9310'
_publ_contact_author_phone     '1 765 455 9284'
_publ_section_title
;
2,6-Dimethyl-4-<i>m</i>-tolylcyclohex-3-enecarboxylic acid
;
loop_
    _publ_author_name
    _publ_author_address
    'Xie, Songwen'
;
Department of Natural, Information, and Mathematical Sciences
Indiana University Kokomo
Kokomo, IN 46904-9003
USA
;
    'Stein, Holly J.'
;
Department of Natural, Information, and Mathematical Sciences
Indiana University Kokomo
Kokomo, IN 46904-9003
USA
;
    'Pink, Maren'
;
Indiana University Molecular Structure Center
Indiana University
Bloomington, IN 47405-7102
USA
;
data_I
_chemical_name_systematic
;
2,6-Dimethyl-4-<i>m</i>-tolylcyclohex-3-enecarboxylic acid
;
_chemical_name_common     ?
_chemical_formula_moiety     'C16 H20 O2'
_chemical_formula_sum     'C16 H20 O2'
_chemical_formula_structural     ?
_chemical_formula_analytical     ?
_chemical_formula_iupac     'C16 H20 O2'
_chemical_formula_weight     244.32
_chemical_melting_point     ?
_symmetry_cell_setting     orthorhombic
_symmetry_space_group_name_H-M     'P b c a'
_symmetry_space_group_name_Hall     '-P 2ac 2ab'
loop_
    _symmetry_equiv_pos_as_xyz
    'x, y, z'
    '-x+1/2, -y, z+1/2'
    '-x, y+1/2, -z+1/2'
    'x+1/2, -y+1/2, -z'
    '-x, -y, -z'
    'x-1/2, y, -z-1/2'
    'x, -y-1/2, z-1/2'
    '-x-1/2, y-1/2, z'
_cell_length_a     11.2581(10)
_cell_length_b     8.1055(7)
_cell_length_c     29.857(3)
_cell_angle_alpha     90
_cell_angle_beta     90
_cell_angle_gamma     90
_cell_volume     2724.5(4)
_cell_formula_units_Z     8
_cell_measurement_reflns_used     3951
_cell_measurement_theta_min     3.2
_cell_measurement_theta_max     25.9
_cell_measurement_temperature     150(2)
_exptl_crystal_description     plate
_exptl_crystal_colour     colorless
_exptl_crystal_size_max     0.20
_exptl_crystal_size_mid     0.18
_exptl_crystal_size_min     0.05
_exptl_crystal_size_rad     ?
_exptl_crystal_density_diffrn     1.191
_exptl_crystal_density_meas     ?
_exptl_crystal_density_method     'not measured'
_exptl_crystal_F_000     1056
_exptl_absorpt_coefficient_mu     0.077
_exptl_absorpt_correction_type     multi-scan
_exptl_absorpt_process_details     '(SADABS; Sheldrick, 1996)'
_exptl_absorpt_correction_T_min     0.9848
_exptl_absorpt_correction_T_max     0.9962
_exptl_special_details
;
;
_diffrn_ambient_temperature     150(2)
_diffrn_radiation_type     MoK\a
_diffrn_radiation_wavelength     0.71073
_diffrn_radiation_source     'fine-focus sealed tube'
_diffrn_radiation_monochromator     graphite
_diffrn_measurement_device_type     'Bruker Kappa APEXII'
_diffrn_measurement_method     '\w and \f'
_diffrn_detector_area_resol_mean     8.3
_diffrn_reflns_number     18515
_diffrn_reflns_av_R_equivalents     0.0425
_diffrn_reflns_av_sigmaI/netI     0.0302
_diffrn_reflns_theta_min     1.36
_diffrn_reflns_theta_max     27.47
_diffrn_reflns_theta_full     27.47
_diffrn_measured_fraction_theta_max     0.997
_diffrn_measured_fraction_theta_full     0.997
_diffrn_reflns_limit_h_min     -14
_diffrn_reflns_limit_h_max     12
_diffrn_reflns_limit_k_min     -10
_diffrn_reflns_limit_k_max     10
_diffrn_reflns_limit_l_min     -38
_diffrn_reflns_limit_l_max     36
_diffrn_reflns_reduction_process     ?
_diffrn_standards_number     ?
_diffrn_standards_interval_count     ?
_diffrn_standards_interval_time     ?
_diffrn_standards_decay_%     ?
_refine_special_details
;
Refinement of <i>F</i>^2^ against ALL reflections. The weighted <i>R</i>-factor
<i>wR</i> and goodness of fit <i>S</i> are based on <i>F</i>^2^, conventional
<i>R</i>-factors <i>R</i> are based on <i>F</i>, with <i>F</i> set to zero for
negative <i>F</i>^2^. The threshold expression of <i>F</i>^2^ >
\s(<i>F</i>^2^) is used only for calculating <i>R</i>-factors(gt) <i>etc</i>.
and is not relevant to the choice of reflections for refinement.
<i>R</i>-factors based on <i>F</i>^2^ are statistically about twice as large
as those based on <i>F</i>, and <i>R</i>- factors based on ALL data will be
even larger.
;
_reflns_number_total     3120
_reflns_number_gt     2265
_reflns_threshold_expression     I>2\s(I)
_refine_ls_structure_factor_coef     Fsqd
_refine_ls_matrix_type     full
_refine_ls_R_factor_all     0.0714
_refine_ls_R_factor_gt     0.0485
_refine_ls_wR_factor_gt     0.1234
_refine_ls_wR_factor_ref     0.1361
_refine_ls_goodness_of_fit_ref     1.031
_refine_ls_restrained_S_all     1.031
_refine_ls_number_reflns     3120
_refine_ls_number_parameters     170
_refine_ls_number_restraints     0
_refine_ls_hydrogen_treatment     mixed
_refine_ls_weighting_scheme     calc
_refine_ls_weighting_details
          'calc w=1/[\s^2^(Fo^2^)+(0.066P)^2^+0.9686P] where P=(Fo^2^+2Fc^2^)/3'
_atom_sites_solution_hydrogens     geom
_atom_sites_solution_primary     direct
_atom_sites_solution_secondary     difmap
_refine_ls_shift/su_max     0.000
_refine_ls_shift/su_mean     0.000
_refine_diff_density_max     0.500
_refine_diff_density_min     -0.195
_refine_ls_extinction_method     none
_refine_ls_extinction_coef     ?
loop_
    _atom_type_symbol
    _atom_type_description
    _atom_type_scat_dispersion_real
    _atom_type_scat_dispersion_imag
    _atom_type_scat_source
    'C' 'C' 0.0033 0.0016
                         'International Tables Vol C Tables 4.2.6.8 and 6.1.1.4'
    'H' 'H' 0.0000 0.0000
                         'International Tables Vol C Tables 4.2.6.8 and 6.1.1.4'
    'O' 'O' 0.0106 0.0060
                         'International Tables Vol C Tables 4.2.6.8 and 6.1.1.4'
_computing_data_collection     'APEX2 (Bruker, 2007)'
_computing_cell_refinement     'SAINT (Bruker, 2007)'
_computing_data_reduction     'SAINT (Bruker, 2007)'
_computing_structure_solution     'SIR2004 (Burla <i>et al.</i>,  2005)'
_computing_structure_refinement     'SHELXL97 (Sheldrick, 2008)'
_computing_molecular_graphics     'SHELXTL (Sheldrick, 2008)'
_computing_publication_material     'SHELXTL (Sheldrick, 2008)'
loop_
    _atom_site_type_symbol
    _atom_site_label
    _atom_site_fract_x
    _atom_site_fract_y
    _atom_site_fract_z
    _atom_site_U_iso_or_equiv
    _atom_site_adp_type
    _atom_site_calc_flag
    _atom_site_refinement_flags
    _atom_site_occupancy
    _atom_site_disorder_assembly
    _atom_site_disorder_group
    O O1 0.47404(12) 0.21830(16) 0.50798(4) 0.0403(3) Uani d . 1 . .
    H H1O 0.477(3) 0.103(4) 0.5238(11) 0.113(11) Uiso d . 1 . .
    O O2 0.51225(11) 0.06571(15) 0.44750(4) 0.0362(3) Uani d . 1 . .
    C C1 0.56818(15) 0.5618(2) 0.38758(6) 0.0333(4) Uani d . 1 . .
    H H1A 0.5723 0.6504 0.4104 0.040 Uiso calc R 1 . .
    H H1B 0.6339 0.5799 0.3661 0.040 Uiso calc R 1 . .
    C C2 0.58687(14) 0.3953(2) 0.41086(6) 0.0308(4) Uani d . 1 . .
    H H2 0.5978 0.3087 0.3873 0.037 Uiso calc R 1 . .
    C C3 0.47402(14) 0.3553(2) 0.43738(5) 0.0274(4) Uani d . 1 . .
    H H3 0.4578 0.4494 0.4582 0.033 Uiso calc R 1 . .
    C C4 0.36497(13) 0.3349(2) 0.40608(5) 0.0272(3) Uani d . 1 . .
    H H4 0.3711 0.2262 0.3904 0.033 Uiso calc R 1 . .
    C C5 0.36254(14) 0.4705(2) 0.37130(6) 0.0309(4) Uani d . 1 . .
    H H5 0.2923 0.4822 0.3540 0.037 Uiso calc R 1 . .
    C C6 0.45258(14) 0.57605(19) 0.36300(5) 0.0262(3) Uani d . 1 . .
    C C7 0.43895(13) 0.7170(2) 0.33124(5) 0.0282(4) Uani d . 1 . .
    C C8 0.37328(15) 0.7010(2) 0.29151(5) 0.0316(4) Uani d . 1 . .
    H H8 0.3374 0.5979 0.2846 0.038 Uiso calc R 1 . .
    C C9 0.35932(15) 0.8328(2) 0.26180(6) 0.0354(4) Uani d . 1 . .
    C C10 0.41173(16) 0.9834(2) 0.27251(7) 0.0413(5) Uani d . 1 . .
    H H10 0.4038 1.0740 0.2525 0.050 Uiso calc R 1 . .
    C C11 0.47524(17) 1.0027(2) 0.31192(7) 0.0421(5) Uani d . 1 . .
    H H11 0.5088 1.1070 0.3191 0.051 Uiso calc R 1 . .
    C C12 0.49008(15) 0.8706(2) 0.34103(6) 0.0351(4) Uani d . 1 . .
    H H12 0.5351 0.8843 0.3677 0.042 Uiso calc R 1 . .
    C C13 0.69806(14) 0.4001(2) 0.43992(6) 0.0360(4) Uani d . 1 . .
    H H13A 0.7662 0.4336 0.4216 0.054 Uiso calc R 1 . .
    H H13B 0.7127 0.2903 0.4525 0.054 Uiso calc R 1 . .
    H H13C 0.6868 0.4795 0.4643 0.054 Uiso calc R 1 . .
    C C14 0.48878(13) 0.2002(2) 0.46525(6) 0.0284(4) Uani d . 1 . .
    C C15 0.25044(15) 0.3372(2) 0.43369(6) 0.0333(4) Uani d . 1 . .
    H H15A 0.1820 0.3237 0.4137 0.050 Uiso calc R 1 . .
    H H15B 0.2440 0.4427 0.4496 0.050 Uiso calc R 1 . .
    H H15C 0.2520 0.2468 0.4555 0.050 Uiso calc R 1 . .
    C C16 0.2881(2) 0.8129(3) 0.21924(6) 0.0483(5) Uani d . 1 . .
    H H16A 0.2877 0.6965 0.2103 0.072 Uiso calc R 1 . .
    H H16B 0.3240 0.8793 0.1954 0.072 Uiso calc R 1 . .
    H H16C 0.2064 0.8500 0.2244 0.072 Uiso calc R 1 . .
loop_
    _atom_site_aniso_label
    _atom_site_aniso_U_11
    _atom_site_aniso_U_22
    _atom_site_aniso_U_33
    _atom_site_aniso_U_12
    _atom_site_aniso_U_13
    _atom_site_aniso_U_23
    O1 0.0541(8) 0.0364(7) 0.0303(7) 0.0076(6) 0.0021(6) 0.0048(6)
    O2 0.0399(6) 0.0362(7) 0.0327(7) 0.0045(5) 0.0002(5) 0.0041(5)
    C1 0.0313(8) 0.0340(9) 0.0346(9) -0.0030(7) 0.0007(7) 0.0049(7)
    C2 0.0261(8) 0.0334(9) 0.0330(9) -0.0012(6) -0.0007(7) 0.0037(7)
    C3 0.0260(7) 0.0288(8) 0.0273(8) 0.0012(6) 0.0000(6) 0.0012(7)
    C4 0.0251(7) 0.0273(8) 0.0292(8) -0.0019(6) -0.0039(6) 0.0038(7)
    C5 0.0287(8) 0.0330(9) 0.0310(9) 0.0013(6) -0.0041(7) 0.0052(7)
    C6 0.0298(7) 0.0267(8) 0.0222(8) 0.0020(6) 0.0022(6) -0.0003(6)
    C7 0.0275(7) 0.0306(8) 0.0264(8) 0.0031(6) 0.0068(6) 0.0046(7)
    C8 0.0346(8) 0.0319(9) 0.0282(8) 0.0042(7) 0.0046(7) 0.0032(7)
    C9 0.0339(8) 0.0419(10) 0.0305(9) 0.0081(7) 0.0059(7) 0.0096(8)
    C10 0.0366(9) 0.0398(10) 0.0474(11) 0.0026(8) 0.0077(8) 0.0184(9)
    C11 0.0384(9) 0.0328(9) 0.0551(12) -0.0057(8) 0.0049(9) 0.0107(9)
    C12 0.0329(8) 0.0356(9) 0.0368(9) -0.0041(7) 0.0029(7) 0.0054(8)
    C13 0.0257(8) 0.0414(10) 0.0410(10) -0.0020(7) -0.0027(7) 0.0061(8)
    C14 0.0199(7) 0.0289(8) 0.0365(9) 0.0000(6) -0.0029(6) 0.0017(7)
    C15 0.0293(8) 0.0363(9) 0.0344(9) 0.0007(7) -0.0020(7) 0.0023(7)
    C16 0.0602(12) 0.0509(12) 0.0338(10) 0.0090(10) -0.0029(9) 0.0125(9)
_geom_special_details
;
All e.s.d.'s (except the e.s.d. in the dihedral angle between two l.s. planes)
are estimated using the full covariance matrix. The cell e.s.d.'s are taken
into account individually in the estimation of e.s.d.'s in distances, angles
and torsion angles; correlations between e.s.d.'s in cell parameters are only
used when they are defined by crystal symmetry. An approximate (isotropic)
treatment of cell e.s.d.'s is used for estimating e.s.d.'s involving l.s.
planes.
;
loop_
    _geom_bond_atom_site_label_1
    _geom_bond_atom_site_label_2
    _geom_bond_site_symmetry_2
    _geom_bond_distance
    _geom_bond_publ_flag
    O1 C14 . 1.295(2) ?
    O1 H1O . 1.05(3) ?
    O2 C14 . 1.241(2) ?
    C1 C6 . 1.499(2) ?
    C1 C2 . 1.533(2) ?
    C1 H1A . 0.9900 ?
    C1 H1B . 0.9900 ?
    C2 C13 . 1.524(2) ?
    C2 C3 . 1.532(2) ?
    C2 H2 . 1.0000 ?
    C3 C14 . 1.517(2) ?
    C3 C4 . 1.552(2) ?
    C3 H3 . 1.0000 ?
    C4 C5 . 1.512(2) ?
    C4 C15 . 1.530(2) ?
    C4 H4 . 1.0000 ?
    C5 C6 . 1.349(2) ?
    C5 H5 . 0.9500 ?
    C6 C7 . 1.493(2) ?
    C7 C12 . 1.402(2) ?
    C7 C8 . 1.404(2) ?
    C8 C9 . 1.398(2) ?
    C8 H8 . 0.9500 ?
    C9 C10 . 1.393(3) ?
    C9 C16 . 1.511(3) ?
    C10 C11 . 1.386(3) ?
    C10 H10 . 0.9500 ?
    C11 C12 . 1.390(3) ?
    C11 H11 . 0.9500 ?
    C12 H12 . 0.9500 ?
    C13 H13A . 0.9800 ?
    C13 H13B . 0.9800 ?
    C13 H13C . 0.9800 ?
    C15 H15A . 0.9800 ?
    C15 H15B . 0.9800 ?
    C15 H15C . 0.9800 ?
    C16 H16A . 0.9800 ?
    C16 H16B . 0.9800 ?
    C16 H16C . 0.9800 ?
loop_
    _geom_angle_atom_site_label_1
    _geom_angle_atom_site_label_2
    _geom_angle_atom_site_label_3
    _geom_angle_site_symmetry_1
    _geom_angle_site_symmetry_3
    _geom_angle
    _geom_angle_publ_flag
    C14 O1 H1O . . 109.7(18) ?
    C6 C1 C2 . . 114.13(13) ?
    C6 C1 H1A . . 108.7 ?
    C2 C1 H1A . . 108.7 ?
    C6 C1 H1B . . 108.7 ?
    C2 C1 H1B . . 108.7 ?
    H1A C1 H1B . . 107.6 ?
    C13 C2 C3 . . 113.10(14) ?
    C13 C2 C1 . . 110.39(14) ?
    C3 C2 C1 . . 107.85(13) ?
    C13 C2 H2 . . 108.5 ?
    C3 C2 H2 . . 108.5 ?
    C1 C2 H2 . . 108.5 ?
    C14 C3 C2 . . 111.58(13) ?
    C14 C3 C4 . . 109.18(13) ?
    C2 C3 C4 . . 111.55(13) ?
    C14 C3 H3 . . 108.1 ?
    C2 C3 H3 . . 108.1 ?
    C4 C3 H3 . . 108.1 ?
    C5 C4 C15 . . 110.23(13) ?
    C5 C4 C3 . . 110.51(13) ?
    C15 C4 C3 . . 109.93(13) ?
    C5 C4 H4 . . 108.7 ?
    C15 C4 H4 . . 108.7 ?
    C3 C4 H4 . . 108.7 ?
    C6 C5 C4 . . 124.97(14) ?
    C6 C5 H5 . . 117.5 ?
    C4 C5 H5 . . 117.5 ?
    C5 C6 C7 . . 121.65(14) ?
    C5 C6 C1 . . 120.91(14) ?
    C7 C6 C1 . . 117.33(13) ?
    C12 C7 C8 . . 118.32(15) ?
    C12 C7 C6 . . 120.32(15) ?
    C8 C7 C6 . . 121.34(15) ?
    C9 C8 C7 . . 121.65(16) ?
    C9 C8 H8 . . 119.2 ?
    C7 C8 H8 . . 119.2 ?
    C10 C9 C8 . . 118.46(16) ?
    C10 C9 C16 . . 120.77(16) ?
    C8 C9 C16 . . 120.77(17) ?
    C11 C10 C9 . . 120.85(16) ?
    C11 C10 H10 . . 119.6 ?
    C9 C10 H10 . . 119.6 ?
    C10 C11 C12 . . 120.39(18) ?
    C10 C11 H11 . . 119.8 ?
    C12 C11 H11 . . 119.8 ?
    C11 C12 C7 . . 120.30(17) ?
    C11 C12 H12 . . 119.9 ?
    C7 C12 H12 . . 119.9 ?
    C2 C13 H13A . . 109.5 ?
    C2 C13 H13B . . 109.5 ?
    H13A C13 H13B . . 109.5 ?
    C2 C13 H13C . . 109.5 ?
    H13A C13 H13C . . 109.5 ?
    H13B C13 H13C . . 109.5 ?
    O2 C14 O1 . . 123.21(15) ?
    O2 C14 C3 . . 121.15(15) ?
    O1 C14 C3 . . 115.63(15) ?
    C4 C15 H15A . . 109.5 ?
    C4 C15 H15B . . 109.5 ?
    H15A C15 H15B . . 109.5 ?
    C4 C15 H15C . . 109.5 ?
    H15A C15 H15C . . 109.5 ?
    H15B C15 H15C . . 109.5 ?
    C9 C16 H16A . . 109.5 ?
    C9 C16 H16B . . 109.5 ?
    H16A C16 H16B . . 109.5 ?
    C9 C16 H16C . . 109.5 ?
    H16A C16 H16C . . 109.5 ?
    H16B C16 H16C . . 109.5 ?
loop_
    _geom_torsion_atom_site_label_1
    _geom_torsion_atom_site_label_2
    _geom_torsion_atom_site_label_3
    _geom_torsion_atom_site_label_4
    _geom_torsion_site_symmetry_1
    _geom_torsion_site_symmetry_2
    _geom_torsion_site_symmetry_3
    _geom_torsion_site_symmetry_4
    _geom_torsion
    _geom_torsion_publ_flag
    C6 C1 C2 C13 . . . . -172.47(14) ?
    C6 C1 C2 C3 . . . . -48.44(19) ?
    C13 C2 C3 C14 . . . . -52.09(19) ?
    C1 C2 C3 C14 . . . . -174.45(14) ?
    C13 C2 C3 C4 . . . . -174.51(14) ?
    C1 C2 C3 C4 . . . . 63.12(17) ?
    C14 C3 C4 C5 . . . . -168.20(13) ?
    C2 C3 C4 C5 . . . . -44.41(18) ?
    C14 C3 C4 C15 . . . . 69.91(17) ?
    C2 C3 C4 C15 . . . . -166.30(13) ?
    C15 C4 C5 C6 . . . . 133.15(17) ?
    C3 C4 C5 C6 . . . . 11.4(2) ?
    C4 C5 C6 C7 . . . . -173.87(15) ?
    C4 C5 C6 C1 . . . . 2.4(3) ?
    C2 C1 C6 C5 . . . . 17.0(2) ?
    C2 C1 C6 C7 . . . . -166.55(14) ?
    C5 C6 C7 C12 . . . . 140.62(17) ?
    C1 C6 C7 C12 . . . . -35.8(2) ?
    C5 C6 C7 C8 . . . . -38.1(2) ?
    C1 C6 C7 C8 . . . . 145.50(15) ?
    C12 C7 C8 C9 . . . . 0.7(2) ?
    C6 C7 C8 C9 . . . . 179.46(15) ?
    C7 C8 C9 C10 . . . . -0.4(2) ?
    C7 C8 C9 C16 . . . . -179.91(16) ?
    C8 C9 C10 C11 . . . . -0.7(3) ?
    C16 C9 C10 C11 . . . . 178.81(18) ?
    C9 C10 C11 C12 . . . . 1.5(3) ?
    C10 C11 C12 C7 . . . . -1.2(3) ?
    C8 C7 C12 C11 . . . . 0.1(2) ?
    C6 C7 C12 C11 . . . . -178.63(15) ?
    C2 C3 C14 O2 . . . . -59.64(19) ?
    C4 C3 C14 O2 . . . . 64.14(18) ?
    C2 C3 C14 O1 . . . . 121.08(15) ?
    C4 C3 C14 O1 . . . . -115.15(15) ?
loop_
    _geom_hbond_atom_site_label_D
    _geom_hbond_atom_site_label_H
    _geom_hbond_atom_site_label_A
    _geom_hbond_site_symmetry_A
    _geom_hbond_distance_DH
    _geom_hbond_distance_HA
    _geom_hbond_distance_DA
    _geom_hbond_angle_DHA
    O1 H1O O2 5_656 1.05(3) 1.62(3) 2.6628(18) 174(3)
