# Supplementary material for: 2,6-Dimethyl-4-m-tolyl­cyclo­hex-3-enecarboxylic acid
Source: Acta Crystallogr Sect E Struct Rep Online. 2008 Sep 6;64(Pt 10):o1869. doi: 10.1107/S1600536808027542 (PMC2959375; doi:10.1107/S1600536808027542)
Supplement: Supplementary file 2 [file e-64-o1869-Isup2.hkl]

# 
# h,k,l, Fc-squared, Fo-squared, sigma(Fo-squared) and status flag 
# 
data_I
_shelx_title ' 07157 in Pbca' 
_shelx_refln_list_code          4 
_shelx_F_calc_maximum      242.39 
_exptl_crystal_F_000      1056.00 
_reflns_d_resolution_high  0.7703 
 
loop_ 
 _symmetry_equiv_pos_as_xyz 
 'x, y, z' 
 '-x+1/2, -y, z+1/2' 
 '-x, y+1/2, -z+1/2' 
 'x+1/2, -y+1/2, -z' 
 '-x, -y, -z' 
 'x-1/2, y, -z-1/2' 
 'x, -y-1/2, z-1/2' 
 '-x-1/2, y-1/2, z' 
 
_cell_length_a    11.2581 
_cell_length_b     8.1055 
_cell_length_c    29.8568 
_cell_angle_alpha  90.000 
_cell_angle_beta   90.000 
_cell_angle_gamma  90.000 
 
_shelx_F_squared_multiplier     1.000 
 
loop_ 
 _refln_index_h 
 _refln_index_k 
 _refln_index_l 
 _refln_F_squared_calc 
 _refln_F_squared_meas 
 _refln_F_squared_sigma 
 _refln_observed_status 
   2   0   0    58754.89    55906.52   1169.56 o 
   4   0   0    11108.95    11719.12    123.97 o 
   6   0   0     1735.06     1800.46     23.85 o 
   8   0   0     2323.40     2500.40     32.44 o 
  10   0   0        0.06        9.09      5.81 o 
  12   0   0       11.62        8.03      6.45 o 
  14   0   0      357.33      358.92     36.34 o 
   2   1   0     6877.11     7048.73     87.02 o 
   4   1   0     1946.35     1661.50     17.41 o 
   6   1   0        0.27        2.91      2.45 o 
   8   1   0     1400.42     1307.27     17.15 o 
  10   1   0      316.39      303.57      7.58 o 
  12   1   0      148.20      169.31      7.04 o 
  14   1   0      158.40      124.98     12.21 o 
   0   2   0      278.81      223.92     16.77 o 
   2   2   0     2040.45     2133.30     20.92 o 
   4   2   0      321.55      256.79      5.60 o 
   6   2   0      151.79      202.09      5.00 o 
   8   2   0      581.30      603.75     10.58 o 
  10   2   0       98.82       95.89      6.74 o 
  12   2   0       48.62       43.91      4.31 o 
  14   2   0        1.06      -10.26     11.66 o 
   2   3   0        0.04       -1.82      2.68 o 
   4   3   0      171.65      220.06      6.15 o 
   6   3   0     1488.11     1525.71     27.34 o 
   8   3   0      157.54      175.29      6.25 o 
  10   3   0       96.97       75.78      6.12 o 
  12   3   0      882.85      831.14     24.59 o 
  14   3   0      160.17      171.00     20.45 o 
   0   4   0      247.66      210.85     10.65 o 
   2   4   0      580.36      676.84     10.78 o 
   4   4   0      108.90       91.28      5.61 o 
   6   4   0       43.50       60.21      7.18 o 
   8   4   0        7.60        5.20      4.64 o 
  10   4   0       26.16       10.80      8.77 o 
  12   4   0        4.32       12.84      9.48 o 
   2   5   0       59.17       40.58      4.46 o 
   4   5   0      336.79      358.95     10.27 o 
   6   5   0      187.30      185.11      8.83 o 
   8   5   0       41.86       37.53      6.16 o 
  10   5   0       26.00       45.56     10.29 o 
  12   5   0       51.19       58.60     11.75 o 
   0   6   0      374.29      371.92     13.95 o 
   2   6   0      778.86      737.60     19.29 o 
   4   6   0      271.71      237.20      9.63 o 
   6   6   0       72.67       66.80      7.45 o 
   8   6   0     1250.96     1162.80     22.17 o 
  10   6   0       86.57      114.47     13.12 o 
  12   6   0        1.82       17.55     13.63 o 
   2   7   0      225.92      227.14     10.70 o 
   4   7   0       83.02       69.63      7.34 o 
   6   7   0       32.54       27.61      8.13 o 
   8   7   0       21.83       21.24      8.83 o 
  10   7   0        2.42       -9.42      9.65 o 
   0   8   0      461.16      448.93     29.07 o 
   2   8   0        5.36        3.48      7.79 o 
   4   8   0        8.06        4.00      6.55 o 
   6   8   0        0.22       -2.90      7.69 o 
   8   8   0        7.06        3.87     19.29 o 
   2   9   0      307.58      302.42     15.90 o 
   4   9   0        4.09        4.19     12.02 o 
   6   9   0       12.68        8.18      8.98 o 
   0  10   0       93.50       80.51     19.01 o 
   2  10   0       19.32       23.53     11.38 o 
   4  10   0        0.04      -12.73     12.73 o 
   1   1   1     1571.70     1338.69     12.99 o 
   2   1   1     1873.99     1704.41     18.06 o 
   3   1   1    12596.64    12816.36     89.69 o 
   4   1   1      797.85      770.50      7.25 o 
   5   1   1     3270.27     3443.19     21.46 o 
   6   1   1      202.77      224.81      3.46 o 
   7   1   1     1910.33     2037.59     19.09 o 
   8   1   1      675.31      613.38      7.31 o 
   9   1   1      551.72      562.46      8.62 o 
  10   1   1      186.08      195.02      5.70 o 
  11   1   1      261.43      250.22      5.35 o 
  12   1   1      129.74      133.18      5.06 o 
  13   1   1       41.05       40.04      3.49 o 
  14   1   1      170.63      195.15     14.57 o 
   0   2   1     8032.34     7877.27     83.43 o 
   1   2   1       45.96       54.32      2.33 o 
   2   2   1     3351.19     3316.89     21.08 o 
   3   2   1       41.60       40.58      2.30 o 
   4   2   1       14.99       14.02      2.33 o 
   5   2   1        0.64        6.95      2.15 o 
   6   2   1      266.68      304.74      4.63 o 
   7   2   1      120.24      146.35      3.48 o 
   8   2   1      483.28      474.02      6.52 o 
   9   2   1     1604.38     1511.37     14.18 o 
  10   2   1      108.18      109.29      4.03 o 
  11   2   1       37.97       35.61      3.35 o 
  12   2   1       14.59        8.39      4.00 o 
  13   2   1       20.76       31.82      4.69 o 
  14   2   1       23.34       22.28      9.46 o 
   1   3   1       26.69       42.82      2.74 o 
   2   3   1      206.57      236.12      5.09 o 
   3   3   1      466.45      506.55      5.74 o 
   4   3   1     3115.06     3377.73     22.37 o 
   5   3   1      256.02      233.00      4.47 o 
   6   3   1       14.73       19.19      2.57 o 
   7   3   1      107.57       98.42      3.52 o 
   8   3   1        0.37       -2.42      3.17 o 
   9   3   1        0.74       10.27      2.65 o 
  10   3   1        8.22        6.39      4.81 o 
  11   3   1       26.17       19.81      3.94 o 
  12   3   1       21.71       14.16      6.47 o 
  13   3   1       38.23       51.49      8.69 o 
   0   4   1     1473.69     1396.37     16.77 o 
   1   4   1      148.78      153.69      4.03 o 
   2   4   1        0.00       -2.13      2.25 o 
   3   4   1     1255.20     1187.27     10.01 o 
   4   4   1      716.60      714.70      8.53 o 
   5   4   1      206.75      193.05      4.43 o 
   6   4   1       87.25      118.00      4.07 o 
   7   4   1      341.13      325.07      7.92 o 
   8   4   1        0.05        0.34      2.52 o 
   9   4   1       48.41       42.08      4.32 o 
  10   4   1      106.14       90.62      4.99 o 
  11   4   1       55.06       65.83      7.66 o 
  12   4   1        5.89        3.60      6.46 o 
  13   4   1        7.10       -2.55      6.70 o 
   1   5   1     1214.61     1172.41     11.32 o 
   2   5   1      148.85      137.73      4.40 o 
   3   5   1      607.90      564.80      9.08 o 
   4   5   1        2.17        2.02      3.08 o 
   5   5   1      295.29      295.46      6.19 o 
   6   5   1      451.64      447.96      7.79 o 
   7   5   1      158.35      142.50      8.02 o 
   8   5   1       35.31       37.23      4.11 o 
   9   5   1        0.08        0.60      4.43 o 
  10   5   1       16.83       16.97      3.63 o 
  11   5   1      150.40      141.03      9.62 o 
  12   5   1       49.10       38.50      7.92 o 
   0   6   1     1199.83     1137.00     18.53 o 
   1   6   1       15.26       17.56      3.69 o 
   2   6   1     1133.86     1059.56     13.85 o 
   3   6   1       32.38       41.00      4.34 o 
   4   6   1       94.03       80.29      5.88 o 
   5   6   1      375.10      359.40      7.67 o 
   6   6   1        3.60       -4.11      4.11 o 
   7   6   1      299.02      284.48     12.47 o 
   8   6   1        0.03        1.29      3.99 o 
   9   6   1      433.02      429.53     13.31 o 
  10   6   1        0.44       -0.23      4.26 o 
  11   6   1       99.32      107.49      9.35 o 
  12   6   1        0.02      -12.05     12.05 o 
   1   7   1      300.44      260.47      9.16 o 
   2   7   1      281.95      290.61      9.89 o 
   3   7   1      374.05      337.05      8.55 o 
   4   7   1      374.59      372.50      8.79 o 
   5   7   1      499.48      463.01     10.42 o 
   6   7   1       31.61       26.92      5.67 o 
   7   7   1      761.80      670.03     13.72 o 
   8   7   1       56.91       50.61      5.68 o 
   9   7   1      219.55      189.01      8.91 o 
  10   7   1       19.71       11.08      8.13 o 
   0   8   1     1336.23     1326.75     35.18 o 
   1   8   1      848.95      806.11     17.54 o 
   2   8   1       72.93       64.65      6.73 o 
   3   8   1      261.53      252.40     11.46 o 
   4   8   1      116.56      114.45      9.48 o 
   5   8   1      151.92      142.65      8.39 o 
   6   8   1        2.66        2.49      5.44 o 
   7   8   1       27.27       29.35      6.03 o 
   8   8   1       97.78       83.48     16.38 o 
   9   8   1      161.00      153.95     13.31 o 
   1   9   1      110.42       86.20      8.92 o 
   2   9   1        0.02       -6.02      6.27 o 
   3   9   1       53.12       43.16      6.85 o 
   4   9   1        7.77        2.86      6.90 o 
   5   9   1        3.45       -6.63      6.63 o 
   6   9   1       10.20       12.53      6.49 o 
   7   9   1       73.74       74.92     11.17 o 
   0  10   1       32.04       40.36     11.84 o 
   1  10   1       24.89       32.17      8.52 o 
   2  10   1      129.54      163.75     11.33 o 
   3  10   1        5.22       20.90      9.02 o 
   4  10   1       13.54       16.23      9.69 o 
   0   0   2     2344.99     2083.64     45.84 o 
   1   0   2     5089.16     4894.53     76.32 o 
   2   0   2     6265.53     5905.64     89.14 o 
   3   0   2     3151.65     3373.50     34.29 o 
   4   0   2    22763.13    23715.15    174.62 o 
   5   0   2       13.08       32.98      2.67 o 
   6   0   2     1445.53     1601.94     15.41 o 
   7   0   2       80.32       69.61      3.33 o 
   8   0   2      343.35      365.32      7.55 o 
   9   0   2     5687.92     5360.98     47.92 o 
  10   0   2      155.58      160.95      5.92 o 
  11   0   2       14.12        9.29      4.38 o 
  12   0   2      159.41      155.72      7.58 o 
  13   0   2       39.34       42.40      5.99 o 
  14   0   2       57.81       48.10     10.00 o 
   1   1   2       20.77       10.23      1.62 o 
   2   1   2    14362.31    13942.08    146.31 o 
   3   1   2     1908.97     1785.55     13.16 o 
   4   1   2     1217.66     1205.29      9.55 o 
   5   1   2      384.83      408.53      5.89 o 
   6   1   2      259.95      231.08      3.88 o 
   7   1   2      290.36      316.42      4.90 o 
   8   1   2     1355.21     1343.32     11.07 o 
   9   1   2      520.08      539.91     10.95 o 
  10   1   2     1117.97     1083.06     10.15 o 
  11   1   2       38.18       44.22      3.34 o 
  12   1   2        2.85        5.48      2.89 o 
  13   1   2        0.63        4.02      4.08 o 
  14   1   2        6.34        6.97      7.13 o 
   0   2   2     1107.98      912.99     12.91 o 
   1   2   2      456.31      450.88      5.90 o 
   2   2   2     6724.06     6397.70     38.48 o 
   3   2   2      351.04      397.64      4.90 o 
   4   2   2     1919.49     1979.55     15.25 o 
   5   2   2      193.58      219.45      4.40 o 
   6   2   2        8.08        4.01      2.00 o 
   7   2   2       52.93       42.57      2.83 o 
   8   2   2      108.21      121.73      3.30 o 
   9   2   2       34.99       28.79      2.64 o 
  10   2   2       21.06       28.10      4.02 o 
  11   2   2       70.40       77.95      5.85 o 
  12   2   2      108.62      112.21      5.87 o 
  13   2   2        0.24       -1.76      4.26 o 
  14   2   2       72.68       98.19     12.42 o 
   1   3   2      165.90      151.14      4.31 o 
   2   3   2     1854.64     1975.44     15.27 o 
   3   3   2      509.90      638.38      7.70 o 
   4   3   2       57.56       62.64      2.80 o 
   5   3   2        6.01        1.88      2.20 o 
   6   3   2      596.23      555.20      6.82 o 
   7   3   2       56.06       43.88      2.46 o 
   8   3   2       38.88       45.12      4.59 o 
   9   3   2       96.47       88.34      7.69 o 
  10   3   2      158.53      154.16      6.22 o 
  11   3   2       32.35       28.28      4.46 o 
  12   3   2       67.11       63.84      4.92 o 
  13   3   2        2.10        6.59      7.48 o 
   0   4   2     1042.75     1062.00     16.76 o 
   1   4   2      630.89      625.44      7.24 o 
   2   4   2        1.87        5.82      2.60 o 
   3   4   2      797.61      740.35      7.71 o 
   4   4   2      110.05      149.79      3.84 o 
   5   4   2        3.44       -2.63      2.72 o 
   6   4   2      770.01      754.83      9.30 o 
   7   4   2        9.55       13.68      2.82 o 
   8   4   2      104.89      124.39      5.47 o 
   9   4   2      373.52      364.27      8.72 o 
  10   4   2        3.73        5.43      4.06 o 
  11   4   2        1.33       -3.31      3.63 o 
  12   4   2        0.00       -6.13      6.13 o 
  13   4   2       28.75       20.48      8.48 o 
   1   5   2      260.12      270.17      8.25 o 
   2   5   2      131.45      133.65      4.36 o 
   3   5   2        0.03       -0.16      2.94 o 
   4   5   2      207.53      206.67      7.51 o 
   5   5   2      364.15      333.55      7.01 o 
   6   5   2       17.18       12.84      3.40 o 
   7   5   2      659.97      657.04     11.75 o 
   8   5   2      204.43      200.82      8.44 o 
   9   5   2      277.88      259.04     12.44 o 
  10   5   2      219.97      220.17      7.15 o 
  11   5   2       98.08       80.13      5.76 o 
  12   5   2        1.96       10.05      7.07 o 
   0   6   2     1642.42     1557.35     22.54 o 
   1   6   2     1054.31     1028.23     12.27 o 
   2   6   2      170.36      161.13      6.22 o 
   3   6   2      160.30      170.23      6.11 o 
   4   6   2        0.33        1.90      4.07 o 
   5   6   2        1.56        1.96      4.13 o 
   6   6   2      103.24       97.67      5.19 o 
   7   6   2       39.14       44.10      4.52 o 
   8   6   2        1.74       -3.85      3.85 o 
   9   6   2      156.16      151.97      7.59 o 
  10   6   2      160.35      172.57      8.56 o 
  11   6   2       19.83       15.44      7.62 o 
   1   7   2      106.06      120.16      7.37 o 
   2   7   2      682.97      671.04     15.24 o 
   3   7   2       13.09        7.80      4.33 o 
   4   7   2       26.67       32.99      4.55 o 
   5   7   2       98.31      103.81      6.34 o 
   6   7   2       11.13        8.23      5.35 o 
   7   7   2      514.14      519.24     13.07 o 
   8   7   2       34.81       25.58      4.83 o 
   9   7   2       10.41       12.96      6.11 o 
  10   7   2        7.39       11.54      8.28 o 
   0   8   2       85.20       82.41     10.46 o 
   1   8   2        9.66        3.50      5.61 o 
   2   8   2      504.72      490.68     12.96 o 
   3   8   2        3.45        3.50      4.96 o 
   4   8   2      314.08      316.25      9.50 o 
   5   8   2       76.34       79.10      6.52 o 
   6   8   2       39.36       38.52      6.34 o 
   7   8   2       61.72       74.38      6.95 o 
   8   8   2       42.50       45.11      9.88 o 
   9   8   2        0.82       -8.94      8.94 o 
   1   9   2       54.39       61.93      7.88 o 
   2   9   2        3.20        5.74      6.11 o 
   3   9   2       19.91       19.17      6.36 o 
   4   9   2       10.29        4.68      6.98 o 
   5   9   2       74.13       93.18      9.24 o 
   6   9   2        2.55       -3.54      6.66 o 
   7   9   2        0.15       11.28      9.63 o 
   0  10   2       67.56       58.15     28.23 o 
   1  10   2       38.66       29.07      8.31 o 
   2  10   2        1.13       -2.69      7.03 o 
   3  10   2       26.89       33.54      8.25 o 
   4  10   2        0.03       -6.94      8.51 o 
   1   1   3     1637.59     1654.62     23.93 o 
   2   1   3     1751.84     1822.49     22.07 o 
   3   1   3      570.93      543.99      6.56 o 
   4   1   3      598.17      579.74      6.81 o 
   5   1   3      488.37      566.12      5.93 o 
   6   1   3       34.52       49.61      2.90 o 
   7   1   3        0.92       -0.71      1.90 o 
   8   1   3     1372.80     1248.52     10.46 o 
   9   1   3      105.19       93.82      3.10 o 
  10   1   3     1037.00     1005.27      9.83 o 
  11   1   3      242.31      246.11      5.71 o 
  12   1   3        0.01        4.40      3.70 o 
  13   1   3        8.36        3.54      3.98 o 
  14   1   3       21.81       24.09      8.09 o 
   0   2   3     5094.36     4692.63     46.05 o 
   1   2   3      128.54      125.64      3.38 o 
   2   2   3     2729.69     2761.15     18.75 o 
   3   2   3        2.45       -0.22      1.81 o 
   4   2   3      147.68      165.79      3.94 o 
   5   2   3      500.69      595.01      7.21 o 
   6   2   3      356.18      346.49      6.13 o 
   7   2   3        8.69       12.64      2.85 o 
   8   2   3      126.44      115.53      4.32 o 
   9   2   3        0.58       -1.61      3.08 o 
  10   2   3        0.13       -3.22      3.58 o 
  11   2   3       48.98       51.61      4.41 o 
  12   2   3        3.21        4.73      4.00 o 
  13   2   3        7.97        6.34      4.48 o 
  14   2   3       69.90       82.08     11.82 o 
   1   3   3     2006.21     1959.00     14.51 o 
   2   3   3       88.66       61.61      3.28 o 
   3   3   3      403.83      385.21      4.74 o 
   4   3   3      603.38      640.57      7.65 o 
   5   3   3        0.07        0.60      2.09 o 
   6   3   3        0.88       -1.25      2.73 o 
   7   3   3       93.00       84.70      4.89 o 
   8   3   3      314.90      312.66      6.95 o 
   9   3   3        0.10        0.98      3.78 o 
  10   3   3      111.38      105.79      5.64 o 
  11   3   3        0.01       -3.15      4.02 o 
  12   3   3      139.63      121.01      6.63 o 
  13   3   3        7.15        2.16      7.48 o 
   0   4   3     1605.32     1670.34     19.27 o 
   1   4   3      900.05      923.07      9.05 o 
   2   4   3     2343.79     2474.60     20.13 o 
   3   4   3       27.72       10.71      2.27 o 
   4   4   3      211.16      285.19      5.47 o 
   5   4   3      397.57      388.11      6.54 o 
   6   4   3      103.99      122.42      4.18 o 
   7   4   3      694.40      651.15     11.12 o 
   8   4   3      152.58      176.96      9.11 o 
   9   4   3      312.85      313.53      9.20 o 
  10   4   3      187.24      187.19      8.61 o 
  11   4   3      150.64      155.01      6.59 o 
  12   4   3        0.68        0.15      3.80 o 
  13   4   3      152.46      137.98     11.27 o 
   1   5   3      960.74      992.38     11.24 o 
   2   5   3     1303.11     1321.10     17.07 o 
   3   5   3        2.07        5.93      3.02 o 
   4   5   3       48.13       72.48      4.12 o 
   5   5   3      212.87      198.95      5.70 o 
   6   5   3        0.71       -1.36      3.09 o 
   7   5   3      120.88      114.67      6.28 o 
   8   5   3      342.63      318.57      9.25 o 
   9   5   3      129.23      124.76      7.18 o 
  10   5   3      106.30      101.58      9.24 o 
  11   5   3        1.95       -1.48      4.13 o 
  12   5   3       15.92       13.90      7.38 o 
   0   6   3     1604.38     1481.84     21.73 o 
   1   6   3        4.50       -0.44      3.50 o 
   2   6   3      676.64      593.89      9.71 o 
   3   6   3        2.47       -4.04      4.04 o 
   4   6   3      718.17      639.64     10.32 o 
   5   6   3        2.15       -0.34      5.33 o 
   6   6   3        0.54       -2.63      3.60 o 
   7   6   3       10.69       10.02      3.90 o 
   8   6   3       40.61       52.96      6.87 o 
   9   6   3       47.97       62.23      7.49 o 
  10   6   3      189.01      196.38      8.71 o 
  11   6   3        5.65        4.44      7.81 o 
   1   7   3     4711.98     4526.50     40.74 o 
   2   7   3      715.27      683.88     12.49 o 
   3   7   3     2003.51     1890.00     22.58 o 
   4   7   3       38.69       47.36      4.84 o 
   5   7   3      372.52      336.67      9.21 o 
   6   7   3       68.32       57.18      5.40 o 
   7   7   3       44.87       47.55      5.62 o 
   8   7   3        6.05       11.53      6.68 o 
   9   7   3        3.31        0.24      5.99 o 
  10   7   3       26.89        8.65      8.04 o 
   0   8   3       19.74       19.20      8.64 o 
   1   8   3       55.39       44.00      6.91 o 
   2   8   3        7.93       10.13      5.65 o 
   3   8   3      225.24      221.57     10.65 o 
   4   8   3      213.38      224.44     12.21 o 
   5   8   3       53.13       64.88      6.78 o 
   6   8   3       70.31       66.10      6.88 o 
   7   8   3       54.10       65.05      6.60 o 
   8   8   3      188.63      204.33     11.40 o 
   9   8   3        3.41       19.49      9.68 o 
   1   9   3        5.11        9.67      6.59 o 
   2   9   3      246.67      249.84     14.81 o 
   3   9   3        0.27        2.05      5.97 o 
   4   9   3       44.19       65.54      7.34 o 
   5   9   3       20.00       24.48      7.70 o 
   6   9   3       29.02       44.67     10.47 o 
   7   9   3        1.70       18.19      9.86 o 
   0  10   3      115.26      201.68     16.94 o 
   1  10   3       11.99        6.97      7.64 o 
   2  10   3      107.38      152.47     10.23 o 
   3  10   3        0.35        0.18      8.12 o 
   4  10   3       15.13       14.70      7.91 o 
   0   0   4        8.39       25.16      3.91 o 
   1   0   4     1182.44     1239.88     20.73 o 
   2   0   4      945.57     1071.15     19.51 o 
   3   0   4    22665.76    23634.60    246.76 o 
   4   0   4     3230.32     3048.38     32.24 o 
   5   0   4      358.00      497.42      7.65 o 
   6   0   4     1590.21     1680.30     16.29 o 
   7   0   4      749.21      807.81     10.21 o 
   8   0   4      542.94      535.88      8.97 o 
   9   0   4      769.07      652.95     10.32 o 
  10   0   4      648.18      575.49      9.87 o 
  11   0   4       71.46       80.06      4.79 o 
  12   0   4       13.08        6.44      4.17 o 
  13   0   4       54.81       57.70      7.70 o 
  14   0   4       37.50       58.47     16.15 o 
   1   1   4    33657.30    32975.14    346.38 o 
   2   1   4     2680.99     2811.15     26.27 o 
   3   1   4     1243.52     1399.06     13.01 o 
   4   1   4     6217.19     6432.34     47.25 o 
   5   1   4       76.53      110.89      3.60 o 
   6   1   4     3490.30     3742.63     26.13 o 
   7   1   4     1030.02     1058.67      9.57 o 
   8   1   4      176.91      194.73      4.06 o 
   9   1   4      163.69      175.46      4.56 o 
  10   1   4       16.67       20.00      3.43 o 
  11   1   4        0.05       -3.36      3.36 o 
  12   1   4      331.03      304.60      9.07 o 
  13   1   4        2.74       -0.15      4.78 o 
  14   1   4      110.18      115.20     12.60 o 
   0   2   4    13415.68    12983.89    110.69 o 
   1   2   4     3445.82     3420.74     25.87 o 
   2   2   4      708.12      645.18      6.28 o 
   3   2   4      204.53      187.81      4.26 o 
   4   2   4      556.85      549.48      6.43 o 
   5   2   4     1197.60     1286.77     11.29 o 
   6   2   4      767.52      725.68      8.15 o 
   7   2   4      217.51      246.52      5.74 o 
   8   2   4      162.01      165.29      6.05 o 
   9   2   4      116.43      133.02      4.97 o 
  10   2   4      127.91      130.70      5.74 o 
  11   2   4      220.97      219.45      7.01 o 
  12   2   4       99.34      100.68      5.66 o 
  13   2   4      307.99      306.01      8.27 o 
  14   2   4       42.65       56.93     11.23 o 
   1   3   4     2577.70     2566.25     18.18 o 
   2   3   4      373.57      389.62      5.69 o 
   3   3   4      582.18      568.49      6.11 o 
   4   3   4      197.73      193.00      3.85 o 
   5   3   4     2083.11     2044.15     17.00 o 
   6   3   4       77.09       67.16      3.79 o 
   7   3   4       11.21        0.71      2.95 o 
   8   3   4      140.51      154.21      5.56 o 
   9   3   4      221.03      193.88      7.13 o 
  10   3   4        1.71       -0.13      3.97 o 
  11   3   4      214.67      187.37      7.09 o 
  12   3   4        1.70        4.37      4.80 o 
  13   3   4        4.67        4.92      6.59 o 
   0   4   4     2451.10     2464.95     25.93 o 
   1   4   4      167.23      190.88      4.78 o 
   2   4   4     2497.05     2421.60     18.19 o 
   3   4   4      345.71      391.49      5.62 o 
   4   4   4      772.84      729.35      8.59 o 
   5   4   4      350.35      388.39      6.48 o 
   6   4   4       11.11        6.91      3.32 o 
   7   4   4       21.95       13.33      4.65 o 
   8   4   4       12.84       19.32      4.18 o 
   9   4   4      593.75      564.20     11.92 o 
  10   4   4      172.61      178.62      8.20 o 
  11   4   4        2.94       -4.24      4.24 o 
  12   4   4       86.84       74.53      5.66 o 
  13   4   4        4.87       12.29      8.10 o 
   1   5   4       24.45       15.37      2.89 o 
   2   5   4        4.31        7.27      3.22 o 
   3   5   4       40.34       60.49      3.85 o 
   4   5   4        7.50       10.33      3.00 o 
   5   5   4        8.07        1.89      4.85 o 
   6   5   4       22.56       19.24      3.18 o 
   7   5   4      157.87      139.24      6.09 o 
   8   5   4      177.11      164.22      7.55 o 
   9   5   4        6.89        8.67      4.83 o 
  10   5   4       97.29      106.62      6.72 o 
  11   5   4       49.82       53.73      5.55 o 
  12   5   4        8.39       -7.79      7.79 o 
   0   6   4      549.77      589.63     13.10 o 
   1   6   4      833.93      828.68     12.18 o 
   2   6   4       83.41       92.22      4.83 o 
   3   6   4       20.60       31.25      4.14 o 
   4   6   4       33.42       25.19      3.84 o 
   5   6   4      302.74      249.86      7.60 o 
   6   6   4      303.41      275.14      7.22 o 
   7   6   4       20.95       18.18      4.59 o 
   8   6   4      322.99      282.26      9.67 o 
   9   6   4       19.06       18.69      6.27 o 
  10   6   4       17.12       21.09      6.18 o 
  11   6   4        1.11       -1.50      7.66 o 
   1   7   4        6.53        6.35      4.52 o 
   2   7   4     1312.41     1233.32     19.94 o 
   3   7   4       22.29       26.07      4.89 o 
   4   7   4        9.12        4.28      4.90 o 
   5   7   4       34.72       40.80      5.29 o 
   6   7   4      108.30       94.58      5.99 o 
   7   7   4      450.41      428.27     10.49 o 
   8   7   4        1.24       -1.85      6.44 o 
   9   7   4       10.33        6.63      5.91 o 
  10   7   4       29.42       17.00     10.54 o 
   0   8   4       21.68       32.05     14.71 o 
   1   8   4       40.02       48.10      6.97 o 
   2   8   4        6.31       -6.39      6.45 o 
   3   8   4       25.84       28.03      7.76 o 
   4   8   4       46.76       45.46      7.94 o 
   5   8   4       23.96       25.00      5.99 o 
   6   8   4      218.35      243.49     12.44 o 
   7   8   4        0.64       10.87      5.18 o 
   8   8   4      179.38      179.84     11.11 o 
   9   8   4        5.22        1.90      9.43 o 
   1   9   4       28.60       34.67      7.18 o 
   2   9   4       87.46       75.40      8.26 o 
   3   9   4        7.85        4.47      6.94 o 
   4   9   4       93.14       63.41      8.99 o 
   5   9   4        4.78        8.60      6.23 o 
   6   9   4        0.86        0.69      8.72 o 
   7   9   4        2.52        4.70      9.40 o 
   0  10   4      134.17      119.92     14.79 o 
   1  10   4      163.02      176.82     11.56 o 
   2  10   4       12.06       21.53      7.37 o 
   3  10   4       65.86       75.79     12.99 o 
   4  10   4        1.91       -2.78      7.70 o 
   1   1   5    30384.10    28356.95    363.93 o 
   2   1   5     6484.55     6829.13     51.92 o 
   3   1   5     1414.04     1451.05     12.27 o 
   4   1   5      793.70      669.32     10.07 o 
   5   1   5      423.42      438.40      6.04 o 
   6   1   5      196.27      184.41      4.24 o 
   7   1   5        3.19        5.16      2.46 o 
   8   1   5      697.27      711.17      8.19 o 
   9   1   5        1.58        1.42      2.97 o 
  10   1   5      209.80      209.91      6.31 o 
  11   1   5        0.01       -2.20      3.39 o 
  12   1   5      158.98      166.72      6.22 o 
  13   1   5       33.10       37.80      4.94 o 
  14   1   5      167.77      180.80     14.24 o 
   0   2   5    11376.13    10877.02     93.49 o 
   1   2   5     3633.98     3461.15     25.03 o 
   2   2   5     5357.34     5440.65     38.12 o 
   3   2   5       45.06       48.38      2.80 o 
   4   2   5      191.73      193.75      4.18 o 
   5   2   5        0.02        1.53      2.23 o 
   6   2   5     2079.89     2021.87     15.47 o 
   7   2   5       59.97       58.97      3.77 o 
   8   2   5     1017.42     1073.12     14.89 o 
   9   2   5      775.69      724.47     10.01 o 
  10   2   5      567.34      570.89      9.07 o 
  11   2   5        0.59       -0.46      3.80 o 
  12   2   5      218.17      207.58      7.31 o 
  13   2   5       70.02       78.94      5.55 o 
  14   2   5       63.32       67.45     11.75 o 
   1   3   5        7.76        9.89      2.28 o 
   2   3   5       21.26       12.97      1.99 o 
   3   3   5      491.25      518.67      5.79 o 
   4   3   5      131.58      137.86      3.86 o 
   5   3   5      186.79      242.24      5.45 o 
   6   3   5      193.60      194.42      5.27 o 
   7   3   5      490.40      575.97     11.47 o 
   8   3   5        5.29       -1.10      3.51 o 
   9   3   5       22.64       29.95      4.28 o 
  10   3   5       25.89       24.54      4.64 o 
  11   3   5        3.39        5.05      4.47 o 
  12   3   5       24.35       29.48      5.63 o 
  13   3   5        1.23       -0.38      5.29 o 
   0   4   5     1214.92     1324.51     16.47 o 
   1   4   5     2055.34     2180.75     20.72 o 
   2   4   5      111.70      136.56      3.84 o 
   3   4   5      132.80      207.73      4.70 o 
   4   4   5       91.09       70.05      3.30 o 
   5   4   5      305.02      307.51      7.12 o 
   6   4   5      179.11      187.59      7.02 o 
   7   4   5        3.60        5.11      4.06 o 
   8   4   5      558.64      541.68     10.17 o 
   9   4   5      213.44      203.62      8.16 o 
  10   4   5      176.07      162.42      8.46 o 
  11   4   5      170.93      165.08      7.18 o 
  12   4   5        0.59        1.44      4.70 o 
  13   4   5        2.10        9.46      7.88 o 
   1   5   5      135.39      150.26      4.53 o 
   2   5   5      180.47      153.62      4.72 o 
   3   5   5      730.53      765.04      9.93 o 
   4   5   5       56.49       58.37      4.58 o 
   5   5   5      352.06      353.18      7.90 o 
   6   5   5        7.38        7.64      4.04 o 
   7   5   5      805.20      790.15     11.80 o 
   8   5   5       49.35       48.19      5.48 o 
   9   5   5        9.26       10.47      5.06 o 
  10   5   5       28.02       22.20      5.50 o 
  11   5   5        0.75       -1.94      4.64 o 
  12   5   5        7.64        9.27      7.92 o 
   0   6   5       49.46       36.77      5.67 o 
   1   6   5      659.22      630.72     10.03 o 
   2   6   5        4.75        6.05      3.83 o 
   3   6   5      721.80      678.75     12.45 o 
   4   6   5        5.53       -0.64      4.15 o 
   5   6   5      114.14      104.96      6.19 o 
   6   6   5      414.23      378.47      8.54 o 
   7   6   5       17.56       21.42      4.99 o 
   8   6   5      371.60      343.10     12.04 o 
   9   6   5       25.86       13.44      6.06 o 
  10   6   5       62.35       62.81      9.81 o 
  11   6   5       16.35       11.36      8.03 o 
   1   7   5       63.88       50.19      5.22 o 
   2   7   5        5.07        6.60      4.51 o 
   3   7   5      229.59      252.50      8.16 o 
   4   7   5      128.88      134.48      7.43 o 
   5   7   5       51.44       75.74      7.42 o 
   6   7   5      515.11      467.00     10.38 o 
   7   7   5      100.59       75.29      8.33 o 
   8   7   5      109.79      130.40      9.54 o 
   9   7   5       61.13       44.73      7.33 o 
  10   7   5       17.48       27.50      8.46 o 
   0   8   5        3.70        0.69      7.75 o 
   1   8   5       72.96       71.41      7.08 o 
   2   8   5        0.47        2.28      4.96 o 
   3   8   5        8.86        7.01      4.98 o 
   4   8   5       31.67       35.27      6.23 o 
   5   8   5       36.93       42.84      6.31 o 
   6   8   5        2.39        5.02      6.96 o 
   7   8   5       28.45       23.31      7.78 o 
   8   8   5      255.50      269.52     12.64 o 
   9   8   5        1.16       11.20      9.56 o 
   1   9   5       17.38       19.47      7.78 o 
   2   9   5       17.18       23.32      6.98 o 
   3   9   5      185.67      175.31     10.51 o 
   4   9   5       37.15       41.21      7.10 o 
   5   9   5      142.06      158.48     10.38 o 
   6   9   5       49.29       36.83     10.08 o 
   7   9   5        2.69       -7.85      9.22 o 
   0  10   5       41.87       43.28     17.61 o 
   1  10   5       13.30       12.43      7.22 o 
   2  10   5       52.75       76.02     10.30 o 
   3  10   5        5.44        0.81      8.06 o 
   4  10   5        6.42       13.19      8.26 o 
   0   0   6    11552.30    11515.06    240.96 o 
   1   0   6      359.13      396.43      9.53 o 
   2   0   6    22536.76    20593.92    191.77 o 
   3   0   6     6467.99     6204.31     60.63 o 
   4   0   6     8328.64     8241.30     79.81 o 
   5   0   6      993.69      885.83     10.41 o 
   6   0   6     2350.59     2115.04     20.73 o 
   7   0   6     1253.28     1228.38     13.37 o 
   8   0   6      130.99      140.39      7.67 o 
   9   0   6       50.67       53.42      3.88 o 
  10   0   6       10.72       14.17      3.32 o 
  11   0   6      151.03      174.07     10.05 o 
  12   0   6       45.15       51.45      8.06 o 
  13   0   6      385.84      411.89     25.10 o 
  14   0   6       14.08       22.63     13.53 o 
   1   1   6     2587.75     2296.52     22.13 o 
   2   1   6       63.63       53.81      2.92 o 
   3   1   6     6144.42     6255.34     43.34 o 
   4   1   6      839.13      871.95      8.59 o 
   5   1   6     7538.55     7838.05     52.09 o 
   6   1   6       23.27       14.74      2.56 o 
   7   1   6      404.09      426.33      6.96 o 
   8   1   6       28.70       18.61      2.81 o 
   9   1   6       40.65       34.87      3.65 o 
  10   1   6       10.95        8.84      3.41 o 
  11   1   6      210.43      205.80      6.13 o 
  12   1   6      120.99      121.78      5.95 o 
  13   1   6        5.14        1.90      4.04 o 
  14   1   6       61.64       66.45     13.88 o 
   0   2   6     1379.21     1525.22     17.87 o 
   1   2   6      251.55      292.72      5.60 o 
   2   2   6     6491.60     6585.22     48.07 o 
   3   2   6        1.41        4.71      2.22 o 
   4   2   6      476.20      496.22      7.57 o 
   5   2   6      908.30      820.14      8.58 o 
   6   2   6      228.88      262.26      5.26 o 
   7   2   6        1.28        0.32      3.53 o 
   8   2   6      428.65      452.62      9.30 o 
   9   2   6      886.13      887.97     11.44 o 
  10   2   6      172.29      164.79      6.13 o 
  11   2   6       56.77       54.77      5.00 o 
  12   2   6       99.11       89.90      7.42 o 
  13   2   6       10.83        4.63      4.73 o 
  14   2   6       13.71       15.95      9.86 o 
   1   3   6     7553.68     8088.51     50.64 o 
   2   3   6      308.31      402.43      5.21 o 
   3   3   6     2006.53     2104.96     17.75 o 
   4   3   6       61.47       54.47      3.03 o 
   5   3   6      414.40      414.15      7.89 o 
   6   3   6      202.79      209.33      5.46 o 
   7   3   6        6.65        7.74      3.40 o 
   8   3   6      656.77      620.15      9.94 o 
   9   3   6       53.47       51.70      4.45 o 
  10   3   6      282.71      285.42      9.21 o 
  11   3   6       13.86       14.96      4.83 o 
  12   3   6        8.56       10.19      5.34 o 
  13   3   6       79.70       91.22      7.38 o 
   0   4   6     6804.69     6655.05     60.81 o 
   1   4   6        1.30        4.70      2.45 o 
   2   4   6      164.24      117.51      3.76 o 
   3   4   6       79.57      114.40      4.11 o 
   4   4   6       49.82       24.25      3.09 o 
   5   4   6      125.21      139.76      4.90 o 
   6   4   6        3.44        5.06      3.43 o 
   7   4   6       57.12       68.75      5.93 o 
   8   4   6        1.50        0.24      3.98 o 
   9   4   6      171.36      172.25      6.70 o 
  10   4   6       85.94       87.86      6.46 o 
  11   4   6       62.68       57.96      5.78 o 
  12   4   6       50.42       64.00      6.96 o 
  13   4   6        3.10        3.89      7.91 o 
   1   5   6      259.73      236.89      5.49 o 
   2   5   6        4.20        5.89      2.97 o 
   3   5   6      187.20      231.31      5.66 o 
   4   5   6       18.74       19.09      3.69 o 
   5   5   6        2.54        2.28      3.85 o 
   6   5   6        7.69        1.28      4.01 o 
   7   5   6       22.89       26.06      4.21 o 
   8   5   6      183.60      169.93      6.54 o 
   9   5   6       54.98       52.66      7.90 o 
  10   5   6      305.77      331.01     10.69 o 
  11   5   6        1.94        3.88      6.12 o 
  12   5   6      172.83      162.17     11.17 o 
   0   6   6      638.45      595.25     14.75 o 
   1   6   6       64.16       60.67      4.58 o 
   2   6   6       74.56       88.25      5.10 o 
   3   6   6      131.37      146.61      6.13 o 
   4   6   6       72.93       74.75      5.40 o 
   5   6   6      543.11      521.99     10.37 o 
   6   6   6        1.89        0.36      5.09 o 
   7   6   6      234.40      219.94      8.31 o 
   8   6   6      156.14      169.83      8.46 o 
   9   6   6      211.18      220.47     14.08 o 
  10   6   6      366.39      383.06     16.17 o 
  11   6   6       98.16      104.02     10.23 o 
   1   7   6       27.10       28.15      5.06 o 
   2   7   6       10.69       19.13      4.65 o 
   3   7   6      481.62      455.92     10.19 o 
   4   7   6        0.13        2.32      5.75 o 
   5   7   6      133.08      122.02      7.67 o 
   6   7   6        6.49        4.98      6.36 o 
   7   7   6       89.38       97.36      7.38 o 
   8   7   6       68.16       77.63      8.49 o 
   9   7   6        1.17        1.05      6.98 o 
  10   7   6       21.50       28.44      8.83 o 
   0   8   6      176.74      163.34     18.29 o 
   1   8   6        0.00        5.74      5.68 o 
   2   8   6        7.00        2.59      5.36 o 
   3   8   6        1.10        7.18      5.77 o 
   4   8   6       66.35       75.94      7.07 o 
   5   8   6      117.17      109.71      7.53 o 
   6   8   6      124.06      128.69     12.84 o 
   7   8   6       69.98       68.69     10.45 o 
   8   8   6      121.28      126.42     10.17 o 
   9   8   6        2.53       -8.88      8.88 o 
   1   9   6      163.26      158.56     12.50 o 
   2   9   6        0.02        2.18      6.19 o 
   3   9   6        5.90       -1.51      6.46 o 
   4   9   6       12.62       14.95      6.41 o 
   5   9   6       50.32       56.60      7.22 o 
   6   9   6       22.11       17.99      9.53 o 
   7   9   6        2.76       -8.79      8.79 o 
   0  10   6      145.88      161.89     22.36 o 
   1  10   6        1.50       -6.52      6.52 o 
   2  10   6       77.67       76.48     10.44 o 
   3  10   6       76.76       87.20     15.17 o 
   1   1   7     1390.36     1664.30     14.89 o 
   2   1   7     1142.80     1130.72     10.64 o 
   3   1   7      309.83      409.14      5.70 o 
   4   1   7     3513.23     3588.03     26.74 o 
   5   1   7      547.28      536.13      6.77 o 
   6   1   7        0.84        4.16      2.32 o 
   7   1   7       44.97       47.71      3.00 o 
   8   1   7      479.18      457.12      9.25 o 
   9   1   7       95.37       91.72      4.45 o 
  10   1   7      418.16      427.52      8.37 o 
  11   1   7      101.06       97.49      5.00 o 
  12   1   7       27.03       16.54      4.05 o 
  13   1   7       19.23       23.68      4.71 o 
  14   1   7       30.45       60.56     11.01 o 
   0   2   7     2198.58     2333.93     25.43 o 
   1   2   7      253.08      269.36      4.79 o 
   2   2   7      167.12      195.78      4.66 o 
   3   2   7      747.01      719.52      7.69 o 
   4   2   7     1566.25     1628.43     13.21 o 
   5   2   7     2327.76     2274.35     17.49 o 
   6   2   7      161.50      158.85      4.36 o 
   7   2   7      261.54      270.72      6.42 o 
   8   2   7      648.56      605.57     12.12 o 
   9   2   7     1859.28     1683.33     17.11 o 
  10   2   7        0.10       -3.36      4.22 o 
  11   2   7       44.35       54.04      4.57 o 
  12   2   7        2.44       -0.60      4.44 o 
  13   2   7       53.74       54.47      5.71 o 
  14   2   7       96.29       95.32     10.31 o 
   1   3   7    15409.45    16413.94    108.93 o 
   2   3   7      577.58      623.16      8.84 o 
   3   3   7      238.93      312.38      6.62 o 
   4   3   7       17.56       18.63      2.65 o 
   5   3   7      480.11      534.69      7.57 o 
   6   3   7       12.53       13.45      3.05 o 
   7   3   7      189.77      187.82      5.87 o 
   8   3   7      132.56      144.57      5.66 o 
   9   3   7      400.89      433.82      8.85 o 
  10   3   7       15.58       22.69      4.42 o 
  11   3   7       10.74        1.96      5.17 o 
  12   3   7       34.88       29.34      6.00 o 
  13   3   7        3.01       -0.39      4.99 o 
   0   4   7     1921.21     2231.81     24.23 o 
   1   4   7      547.67      605.72      9.03 o 
   2   4   7       16.37       11.69      2.42 o 
   3   4   7        2.56        2.89      3.18 o 
   4   4   7      572.99      533.15      7.82 o 
   5   4   7        0.06       -3.08      3.08 o 
   6   4   7       28.71       19.37      3.89 o 
   7   4   7        2.60        0.81      3.89 o 
   8   4   7       97.42      102.56      5.78 o 
   9   4   7       99.02      110.16      6.07 o 
  10   4   7      105.31       90.86      8.17 o 
  11   4   7       65.64       74.10      6.87 o 
  12   4   7       36.44       31.04      6.04 o 
  13   4   7       10.49       20.30      9.29 o 
   1   5   7        2.64        2.72      2.94 o 
   2   5   7        3.35        8.45      2.95 o 
   3   5   7      160.52      177.24      4.92 o 
   4   5   7       87.42       86.27      5.56 o 
   5   5   7       77.90       82.59      6.77 o 
   6   5   7        3.33        2.50      3.83 o 
   7   5   7      146.76      146.16      7.02 o 
   8   5   7       71.50       66.42      5.57 o 
   9   5   7        2.01       -4.51      5.28 o 
  10   5   7      104.20       94.17      7.41 o 
  11   5   7      280.84      298.32     11.48 o 
  12   5   7       67.57       72.68      9.58 o 
   0   6   7     1092.02     1093.27     20.34 o 
   1   6   7       48.56       43.52      4.31 o 
   2   6   7      366.72      356.76      9.96 o 
   3   6   7       97.47       77.63      6.65 o 
   4   6   7      235.40      221.02      7.99 o 
   5   6   7      494.07      444.67     11.55 o 
   6   6   7      384.82      388.83     11.12 o 
   7   6   7      205.38      178.72      7.80 o 
   8   6   7      198.96      204.85      9.24 o 
   9   6   7      137.24      157.83     11.39 o 
  10   6   7       25.57       26.93      6.83 o 
  11   6   7        0.05       -7.65      7.65 o 
   1   7   7       75.38       66.82      5.81 o 
   2   7   7      264.31      268.08      7.89 o 
   3   7   7      493.25      448.24     11.88 o 
   4   7   7      275.17      253.75      9.11 o 
   5   7   7      123.72      111.68      8.53 o 
   6   7   7       49.63       46.36      7.50 o 
   7   7   7        1.83        1.49      6.51 o 
   8   7   7       34.11       41.54      7.23 o 
   9   7   7       51.84       57.19      8.52 o 
  10   7   7        0.00        2.61      8.63 o 
   0   8   7        8.94        4.21      8.24 o 
   1   8   7      233.97      230.36      9.58 o 
   2   8   7      167.03      151.85     13.58 o 
   3   8   7       27.47       26.57      6.83 o 
   4   8   7      257.77      235.27     10.88 o 
   5   8   7       16.39       11.79      6.85 o 
   6   8   7       49.87       62.76     12.17 o 
   7   8   7      194.30      196.17     13.34 o 
   8   8   7       23.04       19.57      9.41 o 
   9   8   7        4.65       30.63     11.95 o 
   1   9   7      136.99      146.69      9.43 o 
   2   9   7        8.02        0.36      7.69 o 
   3   9   7       26.75       40.28      7.41 o 
   4   9   7        6.31        1.54      6.12 o 
   5   9   7       36.05       51.26      8.62 o 
   6   9   7       58.22       50.95     10.73 o 
   7   9   7        6.38        6.03      9.93 o 
   0  10   7        0.12       -9.92     18.17 o 
   1  10   7       35.65       34.93      7.94 o 
   2  10   7        0.73       -7.61      7.61 o 
   3  10   7        1.42        0.10      8.24 o 
   0   0   8     3782.94     4105.37     63.63 o 
   1   0   8        0.31        3.35      2.88 o 
   2   0   8      443.49      347.77      7.56 o 
   3   0   8       88.67       76.80      3.77 o 
   4   0   8    14629.20    15659.47    166.21 o 
   5   0   8     8239.04     9261.16     91.58 o 
   6   0   8      302.81      334.69      9.22 o 
   7   0   8      504.60      546.29     12.22 o 
   8   0   8      266.63      273.90     10.19 o 
   9   0   8      782.66      686.06     16.81 o 
  10   0   8      603.95      565.80     18.51 o 
  11   0   8       32.28       31.14      8.79 o 
  12   0   8      101.56       86.00     11.01 o 
  13   0   8       30.55       28.56     18.17 o 
  14   0   8      120.23      159.00     19.57 o 
   1   1   8     1260.36     1350.94     13.67 o 
   2   1   8     1757.66     1766.30     14.35 o 
   3   1   8       88.21      155.24      3.99 o 
   4   1   8      126.16      125.60      3.77 o 
   5   1   8        0.01        5.02      2.38 o 
   6   1   8      501.59      459.59      6.50 o 
   7   1   8      761.07      768.96     11.36 o 
   8   1   8       28.28       26.16      4.45 o 
   9   1   8       53.45       45.62      4.23 o 
  10   1   8        5.06        2.13      3.53 o 
  11   1   8       37.30       42.41      4.10 o 
  12   1   8        3.95       -0.49      3.47 o 
  13   1   8        0.37        6.41      7.17 o 
  14   1   8       37.90       42.15     10.39 o 
   0   2   8       30.58       17.65      3.05 o 
   1   2   8       43.35       54.65      2.90 o 
   2   2   8     2160.88     2187.36     17.57 o 
   3   2   8      240.50      267.59      7.16 o 
   4   2   8     3432.65     3427.09     24.01 o 
   5   2   8      959.76      968.79      9.64 o 
   6   2   8     2491.75     2576.86     21.67 o 
   7   2   8       80.54      100.85      4.44 o 
   8   2   8      124.17      129.82      5.72 o 
   9   2   8      352.01      362.59      7.46 o 
  10   2   8      320.41      303.69      8.53 o 
  11   2   8        5.12        4.14      4.03 o 
  12   2   8        0.07        4.73      4.44 o 
  13   2   8      109.33      104.01      9.36 o 
  14   2   8       22.68       34.61      8.95 o 
   1   3   8        4.81       31.61      2.83 o 
   2   3   8      112.32      110.77      4.19 o 
   3   3   8        1.73       -1.34      2.51 o 
   4   3   8     1092.42     1067.13     10.84 o 
   5   3   8       96.22      111.57      4.12 o 
   6   3   8       89.12       82.98      4.02 o 
   7   3   8      206.97      207.40      6.11 o 
   8   3   8      186.69      167.58      6.50 o 
   9   3   8      106.22       98.89      5.93 o 
  10   3   8       64.06       65.57      4.96 o 
  11   3   8       42.78       40.75      6.01 o 
  12   3   8        2.54       -0.44      5.52 o 
  13   3   8        0.78       -3.07      5.56 o 
   0   4   8     1816.14     1700.70     19.86 o 
   1   4   8        2.13        1.45      2.54 o 
   2   4   8       37.58       51.52      3.28 o 
   3   4   8      519.31      504.05      8.36 o 
   4   4   8      140.07      131.24      4.71 o 
   5   4   8      216.75      233.77      5.99 o 
   6   4   8       26.19       19.55      4.44 o 
   7   4   8       18.59       17.00      4.30 o 
   8   4   8       47.16       34.90      7.84 o 
   9   4   8      197.24      168.93      7.01 o 
  10   4   8       42.58       41.03      5.96 o 
  11   4   8       22.58       24.70      6.50 o 
  12   4   8        6.73        0.56      5.96 o 
  13   4   8      157.26      200.54     14.41 o 
   1   5   8      560.52      632.83      9.28 o 
   2   5   8      965.05      981.33     11.20 o 
   3   5   8        0.36       -3.89      3.95 o 
   4   5   8      108.56      105.59      5.88 o 
   5   5   8       31.53       26.11      4.84 o 
   6   5   8       10.77       13.58      4.25 o 
   7   5   8       75.27       79.42      5.44 o 
   8   5   8      306.25      314.35      8.95 o 
   9   5   8      190.80      179.97      7.48 o 
  10   5   8      163.27      160.07      8.52 o 
  11   5   8       50.49       51.33      6.57 o 
  12   5   8        0.82       -6.57      7.17 o 
   0   6   8      137.70      127.98      8.22 o 
   1   6   8      379.03      375.60      7.97 o 
   2   6   8      405.04      406.90      8.62 o 
   3   6   8     1010.66      943.46     14.39 o 
   4   6   8      732.69      695.45     15.46 o 
   5   6   8        0.72       -7.19      8.55 o 
   6   6   8       85.61       86.64      7.73 o 
   7   6   8      122.15      140.19      9.80 o 
   8   6   8        0.85       -0.32      6.05 o 
   9   6   8        7.25        6.23      6.06 o 
  10   6   8      158.07      158.12      9.49 o 
  11   6   8      123.43      106.57     10.53 o 
   1   7   8      706.69      692.20     12.73 o 
   2   7   8        9.04       11.85      4.45 o 
   3   7   8      225.83      221.65      8.75 o 
   4   7   8       11.92       21.80      8.89 o 
   5   7   8       27.45       21.63      6.84 o 
   6   7   8       76.49       67.04      7.98 o 
   7   7   8       10.76       24.74      7.30 o 
   8   7   8       14.14       16.99     14.77 o 
   9   7   8       11.33       14.93      8.44 o 
  10   7   8        3.48        3.37      9.00 o 
   0   8   8      145.74      133.14     11.56 o 
   1   8   8        0.01       -5.51      5.51 o 
   2   8   8       88.01       83.64      7.18 o 
   3   8   8        1.58        6.48      5.73 o 
   4   8   8        0.84        1.01      6.47 o 
   5   8   8      166.79      165.17     10.35 o 
   6   8   8        1.82        5.35      7.01 o 
   7   8   8       24.20       24.02      7.82 o 
   8   8   8      119.15      102.81     11.42 o 
   1   9   8       28.77       39.79      7.39 o 
   2   9   8       16.06       19.54      8.11 o 
   3   9   8       53.92       62.58     11.34 o 
   4   9   8       29.09       30.73     10.29 o 
   5   9   8       89.19       84.70      9.50 o 
   6   9   8       54.42       82.32     12.40 o 
   0  10   8       26.07       19.17     11.26 o 
   1  10   8        6.89       11.39      8.55 o 
   2  10   8        2.93        6.31      8.54 o 
   3  10   8        0.24       -8.07      8.07 o 
   1   1   9     3827.10     3902.36     33.44 o 
   2   1   9      671.60      651.49      7.35 o 
   3   1   9     1881.60     1931.24     15.80 o 
   4   1   9     1027.18     1128.85     10.93 o 
   5   1   9      258.45      275.48      5.11 o 
   6   1   9      975.59     1003.57      9.80 o 
   7   1   9     1088.20     1128.14     12.49 o 
   8   1   9       48.15       63.13      4.27 o 
   9   1   9      108.68      133.00      6.50 o 
  10   1   9        0.12       -1.78      3.20 o 
  11   1   9        2.88       -2.51      3.33 o 
  12   1   9        1.05        1.58      5.87 o 
  13   1   9      149.21      184.23     11.77 o 
  14   1   9        2.34        5.64      9.30 o 
   0   2   9     2868.20     3048.89     29.29 o 
   1   2   9       26.66       37.50      3.45 o 
   2   2   9       51.55       90.42      3.38 o 
   3   2   9      216.87      241.26      4.73 o 
   4   2   9      408.09      482.54      6.36 o 
   5   2   9     1973.42     1983.57     15.90 o 
   6   2   9      298.05      275.68      5.95 o 
   7   2   9       70.33       70.71      4.04 o 
   8   2   9       38.72       56.63      4.22 o 
   9   2   9      880.50      798.73     12.02 o 
  10   2   9        2.05       -2.03      4.14 o 
  11   2   9      226.16      203.82      6.90 o 
  12   2   9       18.91        9.29      4.57 o 
  13   2   9      584.16      625.62     18.41 o 
   1   3   9      628.47      638.75      7.37 o 
   2   3   9     2313.19     2527.96     23.07 o 
   3   3   9     1114.52     1088.26     10.73 o 
   4   3   9        1.35       -0.33      2.55 o 
   5   3   9      379.86      378.82      7.02 o 
   6   3   9      285.04      287.78      6.54 o 
   7   3   9       32.94       25.50      3.95 o 
   8   3   9     1179.25     1089.76     15.25 o 
   9   3   9      357.12      361.41      8.31 o 
  10   3   9      982.65      923.36     13.21 o 
  11   3   9      127.46      123.63      8.57 o 
  12   3   9       13.98       10.35      5.76 o 
  13   3   9       21.72       23.00      6.13 o 
   0   4   9      130.59      174.68      6.15 o 
   1   4   9     1311.32     1194.58     12.25 o 
   2   4   9      304.63      275.06      5.82 o 
   3   4   9       62.79       55.92      4.48 o 
   4   4   9      152.62      169.28      5.15 o 
   5   4   9      236.68      246.06      6.16 o 
   6   4   9      122.07      138.29      5.60 o 
   7   4   9       29.60       20.63      4.42 o 
   8   4   9      308.47      305.81      8.49 o 
   9   4   9       32.31       17.46      5.20 o 
  10   4   9       20.04       21.93      5.49 o 
  11   4   9        5.85        0.33      6.82 o 
  12   4   9       40.25       34.49      8.11 o 
  13   4   9        0.27       -8.70      8.70 o 
   1   5   9     1100.87     1118.63     13.79 o 
   2   5   9      709.26      735.68     10.73 o 
   3   5   9     1781.22     1763.45     22.59 o 
   4   5   9      102.07       91.95      7.25 o 
   5   5   9      118.33      114.69      6.52 o 
   6   5   9       52.09       58.66      4.91 o 
   7   5   9       63.96       63.24      5.64 o 
   8   5   9       52.17       50.44      5.60 o 
   9   5   9      179.64      186.71      9.11 o 
  10   5   9       13.81       11.75      5.87 o 
  11   5   9       42.21       58.96      7.06 o 
  12   5   9        3.97        4.51      9.15 o 
   0   6   9      369.37      337.76     11.49 o 
   1   6   9        0.23       -2.31      4.48 o 
   2   6   9       63.55       98.38      5.27 o 
   3   6   9      474.45      437.64     12.85 o 
   4   6   9      675.96      751.41     14.91 o 
   5   6   9      188.20      194.27      9.76 o 
   6   6   9      101.60      121.95      8.57 o 
   7   6   9        2.37        2.66      5.44 o 
   8   6   9        0.13        0.24      5.80 o 
   9   6   9        7.31       11.61      7.28 o 
  10   6   9       31.84       46.27      7.07 o 
  11   6   9      123.58      134.81     13.67 o 
   1   7   9       81.91      102.65      7.15 o 
   2   7   9       18.00       16.52      4.81 o 
   3   7   9        0.32        0.33      5.47 o 
   4   7   9       24.79       30.25      7.43 o 
   5   7   9       18.37       27.54      6.99 o 
   6   7   9       37.92       51.85      7.86 o 
   7   7   9        1.15       -4.71      6.49 o 
   8   7   9       12.94       23.77      8.12 o 
   9   7   9       43.22       54.85     11.69 o 
  10   7   9        0.53        2.33      8.65 o 
   0   8   9       96.81       91.99     10.57 o 
   1   8   9        1.86        0.04      5.54 o 
   2   8   9       45.25       36.50      6.85 o 
   3   8   9      268.74      250.08     19.53 o 
   4   8   9       20.14       15.39      6.95 o 
   5   8   9      246.78      228.79     11.35 o 
   6   8   9        0.30        6.05      6.95 o 
   7   8   9       48.95       31.91      9.62 o 
   8   8   9       24.19       14.80      9.86 o 
   1   9   9      266.27      279.24     10.85 o 
   2   9   9      126.02      131.66     13.72 o 
   3   9   9       14.31       23.68      9.60 o 
   4   9   9        1.40        1.28      9.56 o 
   5   9   9        5.47       15.43      7.67 o 
   6   9   9        4.20       11.91      8.14 o 
   0  10   9      269.24      289.98     16.94 o 
   1  10   9       12.94       20.74      8.97 o 
   2  10   9       45.42       40.08      9.91 o 
   0   0  10     2583.69     2454.52     51.99 o 
   1   0  10       10.17       28.98      3.10 o 
   2   0  10      269.42      299.79      5.72 o 
   3   0  10     2178.93     2335.74     26.02 o 
   4   0  10     8784.77     8613.78     95.09 o 
   5   0  10     5179.39     5134.06     60.57 o 
   6   0  10     1421.43     1344.39     19.85 o 
   7   0  10      557.67      611.46     18.24 o 
   8   0  10      168.54      141.33      8.87 o 
   9   0  10      122.55       77.64      9.09 o 
  10   0  10       52.20       36.84      8.85 o 
  11   0  10       30.07       41.52      9.21 o 
  12   0  10       59.54       50.17      9.86 o 
  13   0  10       31.33       36.85     18.86 o 
  14   0  10        0.60       -7.13     12.41 o 
   1   1  10      990.39     1081.41     11.02 o 
   2   1  10      804.47      835.51      8.64 o 
   3   1  10      129.90      154.46      4.11 o 
   4   1  10      204.16      226.45      5.84 o 
   5   1  10      292.92      286.45      5.48 o 
   6   1  10      378.31      371.42      6.68 o 
   7   1  10      248.95      264.63      6.40 o 
   8   1  10      525.49      504.96      8.47 o 
   9   1  10       19.43       18.93      3.66 o 
  10   1  10       19.96       15.14      3.39 o 
  11   1  10       81.39       62.09      6.96 o 
  12   1  10       71.28       78.15      7.73 o 
  13   1  10       73.88       88.50      9.50 o 
  14   1  10       51.20       80.60     10.11 o 
   0   2  10     3534.58     3897.36     44.90 o 
   1   2  10     3359.82     3542.03     26.18 o 
   2   2  10      119.06      152.14      3.84 o 
   3   2  10      286.37      320.16      5.51 o 
   4   2  10       19.81       23.93      2.56 o 
   5   2  10      640.21      709.76      8.53 o 
   6   2  10      417.44      412.40      7.15 o 
   7   2  10       14.51       12.39      3.27 o 
   8   2  10      207.53      212.63      7.38 o 
   9   2  10       28.24       33.40      4.48 o 
  10   2  10       44.18       51.82      5.57 o 
  11   2  10       60.25       51.32      5.13 o 
  12   2  10      173.69      180.82      7.02 o 
  13   2  10       38.49       39.33      8.82 o 
   1   3  10     3554.31     3836.30     27.39 o 
   2   3  10      104.40      107.44      4.46 o 
   3   3  10      267.57      264.27      5.80 o 
   4   3  10       43.05       32.56      3.74 o 
   5   3  10        1.35        1.73      2.83 o 
   6   3  10      225.85      232.88      6.72 o 
   7   3  10     1151.57     1123.51     13.78 o 
   8   3  10        2.69        7.29      3.95 o 
   9   3  10       97.00      105.20      6.18 o 
  10   3  10       35.63       31.90      5.01 o 
  11   3  10       17.75       16.66      5.60 o 
  12   3  10        9.79        2.84      6.55 o 
  13   3  10        2.66        3.32      8.65 o 
   0   4  10     1919.92     2000.03     24.82 o 
   1   4  10       60.77       60.86      3.95 o 
   2   4  10     1011.57     1039.14     12.17 o 
   3   4  10       20.29       17.30      3.81 o 
   4   4  10     1903.39     1758.98     17.94 o 
   5   4  10      114.31      109.88      5.26 o 
   6   4  10      713.09      704.19     11.66 o 
   7   4  10      223.19      229.20      8.05 o 
   8   4  10      133.95      131.12      8.89 o 
   9   4  10      181.68      177.48      7.85 o 
  10   4  10       10.11       14.28      5.40 o 
  11   4  10        1.51        6.04      6.41 o 
  12   4  10       34.55       31.81      8.21 o 
   1   5  10       21.42        8.68      3.95 o 
   2   5  10        3.23        0.03      3.51 o 
   3   5  10      530.21      470.94     11.14 o 
   4   5  10      870.79      796.77     14.36 o 
   5   5  10       42.28       45.78      4.99 o 
   6   5  10     1196.91     1132.74     16.71 o 
   7   5  10      311.05      313.65      9.67 o 
   8   5  10       16.50       25.74      6.88 o 
   9   5  10        0.12        4.04      5.31 o 
  10   5  10       14.26       11.19      7.31 o 
  11   5  10      152.95      147.52      9.41 o 
  12   5  10       63.20       77.23     11.72 o 
   0   6  10      200.14      180.32     10.57 o 
   1   6  10      159.68      169.99      7.35 o 
   2   6  10       41.96       51.97      4.90 o 
   3   6  10      336.66      323.16     10.13 o 
   4   6  10       11.13        6.87      5.57 o 
   5   6  10      355.92      356.48     13.96 o 
   6   6  10      167.49      167.01      9.36 o 
   7   6  10       61.49       61.51      8.59 o 
   8   6  10        3.01        7.56      6.04 o 
   9   6  10       33.94       42.48      6.63 o 
  10   6  10        0.58       -6.48      6.48 o 
  11   6  10       40.69       35.14      8.36 o 
   1   7  10        8.59       14.04      5.35 o 
   2   7  10       66.02       67.47      6.26 o 
   3   7  10       21.55       19.33      6.10 o 
   4   7  10       53.42       64.15     10.75 o 
   5   7  10      125.55      133.42      9.17 o 
   6   7  10      177.92      185.84     11.49 o 
   7   7  10       11.20       14.84      7.00 o 
   8   7  10       10.41       10.69      7.91 o 
   9   7  10       21.71       21.42     10.81 o 
  10   7  10       30.16       23.94     11.17 o 
   0   8  10       14.86        9.69      8.19 o 
   1   8  10       59.79       75.68      6.98 o 
   2   8  10      111.12      101.43      8.80 o 
   3   8  10       16.83        9.34      7.55 o 
   4   8  10      111.03      106.33      9.21 o 
   5   8  10        0.04        6.85      7.11 o 
   6   8  10       20.27       20.97      7.47 o 
   7   8  10      171.63      200.68     11.50 o 
   8   8  10        3.14       -5.21      9.08 o 
   1   9  10        0.15       -1.22      6.09 o 
   2   9  10        0.07        3.51      8.47 o 
   3   9  10       62.10       70.33     10.01 o 
   4   9  10       20.54       21.89      8.78 o 
   5   9  10       29.91       45.89      8.67 o 
   6   9  10      126.20      147.73     17.79 o 
   0  10  10      139.96      207.15     27.73 o 
   1  10  10       33.33       40.31      9.56 o 
   2  10  10       56.06       73.25     10.73 o 
   1   1  11      141.89      122.27      3.88 o 
   2   1  11      150.37      174.24      5.17 o 
   3   1  11      121.70      118.37      3.50 o 
   4   1  11     1731.72     1705.04     14.99 o 
   5   1  11     1319.21     1370.65     14.49 o 
   6   1  11      945.01      964.80     11.71 o 
   7   1  11        0.43       -2.13      3.06 o 
   8   1  11       14.00        5.58      3.49 o 
   9   1  11      218.96      225.98      6.29 o 
  10   1  11       22.92       29.32      6.31 o 
  11   1  11      554.64      542.48     18.96 o 
  12   1  11        0.32        1.63      6.10 o 
  13   1  11      318.76      319.51     12.27 o 
   0   2  11     8197.13     9103.51     98.02 o 
   1   2  11       88.84       88.67      3.41 o 
   2   2  11        0.66       -2.35      2.35 o 
   3   2  11     1013.16      998.23      9.80 o 
   4   2  11      541.39      502.00      6.63 o 
   5   2  11      109.67      112.79      4.18 o 
   6   2  11       26.64       34.41      3.48 o 
   7   2  11      104.60      119.88      4.64 o 
   8   2  11      258.33      254.01      6.52 o 
   9   2  11        8.59       22.45      4.58 o 
  10   2  11        3.56        7.32      6.66 o 
  11   2  11       19.99       25.46      4.56 o 
  12   2  11       28.85       27.91      4.60 o 
  13   2  11      174.18      225.49     15.58 o 
   1   3  11      655.81      767.34      8.48 o 
   2   3  11      449.11      478.53      7.43 o 
   3   3  11      340.02      356.45      6.76 o 
   4   3  11       23.44       14.49      2.79 o 
   5   3  11      242.23      254.71      6.31 o 
   6   3  11      156.20      165.10      5.39 o 
   7   3  11      833.58      838.60     12.08 o 
   8   3  11        3.76       -2.20      3.88 o 
   9   3  11       17.78       14.84      4.54 o 
  10   3  11        6.32       16.19      5.57 o 
  11   3  11      215.45      197.04      9.09 o 
  12   3  11        6.53        4.66      6.70 o 
  13   3  11       22.97       21.52      9.61 o 
   0   4  11      373.05      361.04     12.23 o 
   1   4  11      541.11      563.19      9.54 o 
   2   4  11        8.62        7.19      3.87 o 
   3   4  11       11.82       18.68      3.59 o 
   4   4  11       41.96       44.74      4.35 o 
   5   4  11      388.18      392.32      8.47 o 
   6   4  11      628.66      619.62     11.86 o 
   7   4  11      352.47      352.31     10.44 o 
   8   4  11     1920.41     1882.78     25.29 o 
   9   4  11       18.34       12.08      5.75 o 
  10   4  11       10.40       12.82      5.89 o 
  11   4  11       92.91       91.45      9.82 o 
  12   4  11       15.45       10.63      9.22 o 
   1   5  11       94.68       92.21      5.21 o 
   2   5  11       36.99       25.97      4.18 o 
   3   5  11       77.99       85.56      6.24 o 
   4   5  11        1.77       -1.76      4.87 o 
   5   5  11      101.57      125.53     10.09 o 
   6   5  11      760.71      744.55     12.75 o 
   7   5  11       28.64       22.28      6.58 o 
   8   5  11       62.76       59.19      6.43 o 
   9   5  11       89.71      101.63      7.99 o 
  10   5  11       34.17       31.45      6.86 o 
  11   5  11        0.81       -5.63      7.21 o 
  12   5  11       62.72       68.25     11.46 o 
   0   6  11      583.63      490.38     21.37 o 
   1   6  11       27.55       29.14      5.02 o 
   2   6  11      188.56      149.87      6.48 o 
   3   6  11      122.02      145.15      7.87 o 
   4   6  11      661.91      543.12     12.92 o 
   5   6  11        2.03       -1.52      5.97 o 
   6   6  11      139.60      129.14      8.94 o 
   7   6  11       53.24       57.78      8.46 o 
   8   6  11        0.89        0.04      6.41 o 
   9   6  11       25.24       29.18      6.95 o 
  10   6  11        2.10        9.64      7.79 o 
  11   6  11        3.93       -2.63      7.81 o 
   1   7  11        1.79       -3.94      4.83 o 
   2   7  11        6.11        6.38      6.11 o 
   3   7  11      381.43      354.45     15.08 o 
   4   7  11       34.88       18.82      6.86 o 
   5   7  11      197.68      217.24     10.73 o 
   6   7  11       10.97        3.80      6.95 o 
   7   7  11       53.94       62.75      9.94 o 
   8   7  11       12.24       20.83      8.41 o 
   9   7  11       31.73       36.23     16.05 o 
  10   7  11       66.59       75.82     13.08 o 
   0   8  11      101.20      105.09     10.89 o 
   1   8  11       20.46       17.37      5.82 o 
   2   8  11       76.47       70.43      8.48 o 
   3   8  11        9.26        7.94      7.94 o 
   4   8  11      218.96      217.16     11.12 o 
   5   8  11        9.59        9.22      7.31 o 
   6   8  11       53.77       54.73      8.50 o 
   7   8  11        1.49       -3.43      7.07 o 
   8   8  11        0.30        6.28     10.43 o 
   1   9  11       32.77       21.13      7.72 o 
   2   9  11        2.01        2.38      7.63 o 
   3   9  11        0.38        7.43      9.84 o 
   4   9  11        1.04        4.66      8.27 o 
   5   9  11      119.23      151.83     13.55 o 
   6   9  11       35.99       35.29      8.64 o 
   0  10  11       31.62       60.97     15.19 o 
   1  10  11      116.97      122.03     11.75 o 
   0   0  12     1208.86     1053.35     30.47 o 
   1   0  12      727.26      776.21     10.30 o 
   2   0  12      616.53      810.20     11.95 o 
   3   0  12     4143.27     4376.30     45.33 o 
   4   0  12       39.16       58.96      6.46 o 
   5   0  12     1827.83     1793.86     26.69 o 
   6   0  12      437.99      372.17     10.35 o 
   7   0  12      255.48      258.91     10.52 o 
   8   0  12      105.41      135.93      8.80 o 
   9   0  12      116.72       81.98      8.37 o 
  10   0  12       50.12       47.26      9.42 o 
  11   0  12      576.02      534.45     19.89 o 
  12   0  12      119.82      116.16     15.84 o 
  13   0  12       63.51      122.57     13.07 o 
   1   1  12       37.80       23.95      2.82 o 
   2   1  12      121.18      113.02      4.47 o 
   3   1  12      838.55      919.53      9.35 o 
   4   1  12      650.26      709.49      8.08 o 
   5   1  12     1423.90     1449.62     13.62 o 
   6   1  12        2.08        1.92      2.98 o 
   7   1  12      618.66      619.87     10.71 o 
   8   1  12        9.09        2.15      3.34 o 
   9   1  12        0.04       -1.87      3.01 o 
  10   1  12      415.44      366.25     11.38 o 
  11   1  12       16.25       24.10      6.39 o 
  12   1  12       13.97        9.86      6.30 o 
  13   1  12       48.78       62.06      8.16 o 
   0   2  12     5285.61     5864.89     65.45 o 
   1   2  12      359.44      379.76      6.26 o 
   2   2  12     2989.37     3221.79     24.87 o 
   3   2  12      555.81      539.90      7.61 o 
   4   2  12       29.39       50.09      3.29 o 
   5   2  12       54.46       60.75      3.62 o 
   6   2  12       66.26       85.17      4.20 o 
   7   2  12      402.39      432.08      7.97 o 
   8   2  12      105.93      112.90      6.18 o 
   9   2  12      636.44      666.75     12.49 o 
  10   2  12      542.13      492.80     10.64 o 
  11   2  12      128.80      132.02      6.06 o 
  12   2  12       15.72        9.73      3.94 o 
  13   2  12      106.95      136.83     12.60 o 
   1   3  12        2.94        4.21      2.76 o 
   2   3  12      530.10      497.50      8.31 o 
   3   3  12       18.96       17.81      3.22 o 
   4   3  12        3.48        4.26      3.03 o 
   5   3  12      315.28      331.14      6.90 o 
   6   3  12      330.59      343.47      7.16 o 
   7   3  12       33.92       47.37      4.46 o 
   8   3  12      110.60       98.65      6.40 o 
   9   3  12       34.43       44.55      6.47 o 
  10   3  12       12.30       13.47      5.72 o 
  11   3  12       34.19       37.52      6.50 o 
  12   3  12        0.45       -4.96      6.32 o 
  13   3  12        0.01       -2.77     10.81 o 
   0   4  12     1050.01     1175.42     21.14 o 
   1   4  12       15.85       11.74      3.59 o 
   2   4  12       54.44       64.15      4.84 o 
   3   4  12       49.45       55.62      4.38 o 
   4   4  12      439.88      450.66      9.58 o 
   5   4  12      431.71      448.28      9.85 o 
   6   4  12        0.75        1.98      4.56 o 
   7   4  12       69.50       82.30      7.23 o 
   8   4  12      512.75      466.90     11.94 o 
   9   4  12      570.88      588.02     13.72 o 
  10   4  12       36.58       35.07      6.70 o 
  11   4  12        1.41       -4.53      6.29 o 
  12   4  12       33.28       23.70      9.74 o 
   1   5  12      340.62      297.06      7.83 o 
   2   5  12      154.50      145.44      5.45 o 
   3   5  12       15.57       19.80      7.00 o 
   4   5  12       11.88       13.96      5.22 o 
   5   5  12        1.47        2.43      4.79 o 
   6   5  12      179.87      185.77      7.43 o 
   7   5  12      357.32      322.25     12.08 o 
   8   5  12       42.57       30.26      6.37 o 
   9   5  12       35.18       22.13      8.12 o 
  10   5  12       44.28       50.95      8.25 o 
  11   5  12        0.00        6.56      8.63 o 
  12   5  12      168.82      196.77     13.11 o 
   0   6  12       87.73      101.90     12.03 o 
   1   6  12       84.02       83.36      6.04 o 
   2   6  12        1.18       -3.96      7.43 o 
   3   6  12      219.48      203.04      8.78 o 
   4   6  12       17.25       18.58      6.17 o 
   5   6  12       22.04       26.67      6.84 o 
   6   6  12       64.18       58.59      7.57 o 
   7   6  12      106.80      108.77      9.55 o 
   8   6  12       25.12       22.34      6.67 o 
   9   6  12        0.00        8.38      6.37 o 
  10   6  12       71.82      102.88     10.12 o 
  11   6  12        0.13        0.19      7.95 o 
   1   7  12        3.48        9.37      5.20 o 
   2   7  12       11.23       11.47      6.54 o 
   3   7  12      119.71      108.73      9.25 o 
   4   7  12       16.80       15.55      6.57 o 
   5   7  12        2.67        3.73      6.55 o 
   6   7  12        2.18        1.77      6.67 o 
   7   7  12       23.78       25.64      8.41 o 
   8   7  12       62.57       77.93     11.14 o 
   9   7  12        0.36       12.31      9.95 o 
   0   8  12      583.53      589.43     23.89 o 
   1   8  12        0.00       -1.11      5.56 o 
   2   8  12      316.83      382.27     13.54 o 
   3   8  12        0.41       12.31      7.52 o 
   4   8  12      166.71      187.26     12.05 o 
   5   8  12       11.78       10.92      7.29 o 
   6   8  12       40.48       53.34      8.76 o 
   7   8  12        9.01       12.35      7.82 o 
   8   8  12       22.87       33.68      9.54 o 
   1   9  12        3.47       -1.34      6.94 o 
   2   9  12       93.01       94.18     10.38 o 
   3   9  12       42.88       24.92      9.07 o 
   4   9  12        5.56       -2.68      8.10 o 
   5   9  12        4.80        4.79      8.47 o 
   6   9  12        4.32        3.62      7.98 o 
   0  10  12       21.92       53.67     20.13 o 
   1   1  13       98.81       95.09      3.24 o 
   2   1  13     1703.33     1776.89     15.32 o 
   3   1  13      979.34     1003.71     11.32 o 
   4   1  13     2242.06     2259.31     25.91 o 
   5   1  13     1199.58     1178.03     13.09 o 
   6   1  13       32.13       36.89      3.71 o 
   7   1  13       38.82       43.13      4.12 o 
   8   1  13      699.05      639.99     10.44 o 
   9   1  13       42.50       33.44      5.61 o 
  10   1  13      234.90      218.17      8.87 o 
  11   1  13        0.41       -1.37      5.77 o 
  12   1  13        6.27        4.04      6.35 o 
  13   1  13       50.26       71.11     11.08 o 
   0   2  13      473.03      575.57     15.42 o 
   1   2  13       15.07       27.01      2.78 o 
   2   2  13     2712.67     2695.74     22.72 o 
   3   2  13      103.73      108.47      3.87 o 
   4   2  13     1384.74     1333.77     13.01 o 
   5   2  13      340.59      362.53      7.23 o 
   6   2  13      222.00      252.99      6.28 o 
   7   2  13       43.40       54.03      4.21 o 
   8   2  13      372.75      377.29     13.28 o 
   9   2  13      579.59      463.08     10.59 o 
  10   2  13       13.68        9.60      4.60 o 
  11   2  13       26.81       25.64      4.57 o 
  12   2  13        0.00        0.18      4.30 o 
  13   2  13       66.79       76.83     11.40 o 
   1   3  13        0.02       -0.12      2.47 o 
   2   3  13      113.55      107.07      6.16 o 
   3   3  13      179.11      170.68      5.13 o 
   4   3  13      140.65      135.53      5.06 o 
   5   3  13      276.99      244.43      8.78 o 
   6   3  13       70.94       69.40      4.89 o 
   7   3  13      527.69      531.60     10.19 o 
   8   3  13        0.02       -3.30      4.19 o 
   9   3  13        0.06       -4.74      5.34 o 
  10   3  13        2.28        1.44      5.88 o 
  11   3  13       40.34       51.83      6.46 o 
  12   3  13      111.14      118.64     12.98 o 
  13   3  13       35.05       26.38      9.91 o 
   0   4  13      194.54      167.53      8.86 o 
   1   4  13      534.30      543.80      9.41 o 
   2   4  13      902.81      856.43     15.68 o 
   3   4  13      278.89      284.18      8.07 o 
   4   4  13     3283.75     3034.11     30.68 o 
   5   4  13        0.19       -3.18      3.94 o 
   6   4  13      203.67      217.61      7.92 o 
   7   4  13       15.06       19.58      5.53 o 
   8   4  13      205.76      220.18      9.18 o 
   9   4  13      176.31      171.97      8.82 o 
  10   4  13        7.44        4.75      6.83 o 
  11   4  13       23.95       36.89      8.15 o 
  12   4  13      158.37      141.02     13.35 o 
   1   5  13       18.33       26.92      4.69 o 
   2   5  13       73.31       77.10      6.20 o 
   3   5  13      360.84      342.82     10.03 o 
   4   5  13     1455.41     1409.22     18.89 o 
   5   5  13      535.05      530.08     11.66 o 
   6   5  13      614.81      578.27     13.96 o 
   7   5  13       31.91       34.89      6.87 o 
   8   5  13        2.96        6.25      6.42 o 
   9   5  13       15.49        9.58      6.09 o 
  10   5  13       60.01       50.83      7.30 o 
  11   5  13        1.35        7.55      8.90 o 
   0   6  13       20.14        7.46      6.57 o 
   1   6  13       15.96       13.58      4.82 o 
   2   6  13       50.04       40.37      6.49 o 
   3   6  13       29.72       25.41      5.92 o 
   4   6  13      133.04      138.61      8.11 o 
   5   6  13      137.46      144.99      9.07 o 
   6   6  13      198.64      211.13     14.83 o 
   7   6  13      127.95      140.72     10.40 o 
   8   6  13       65.36       70.06      7.51 o 
   9   6  13       98.69       89.06      8.41 o 
  10   6  13        9.01        3.08      7.89 o 
   1   7  13        1.05        5.48      5.12 o 
   2   7  13       27.53       29.97      7.35 o 
   3   7  13        4.02       11.16      6.50 o 
   4   7  13        0.96       -0.99      5.74 o 
   5   7  13        0.46       -3.66      6.30 o 
   6   7  13      175.04      189.90     10.76 o 
   7   7  13       42.80       49.10      8.86 o 
   8   7  13        2.25       12.99      8.02 o 
   9   7  13       55.99       72.22      9.88 o 
   0   8  13      144.92      164.87     12.33 o 
   1   8  13      106.68      108.12     10.14 o 
   2   8  13       99.99      142.53      9.79 o 
   3   8  13       88.64       98.55      8.95 o 
   4   8  13       45.15       48.84      8.90 o 
   5   8  13      126.74      123.52     16.61 o 
   6   8  13        6.73        3.60      8.69 o 
   7   8  13        0.50       10.34      7.63 o 
   8   8  13       59.58       49.37     11.06 o 
   1   9  13       11.06       -7.03      7.03 o 
   2   9  13        3.74        4.17      7.39 o 
   3   9  13        4.69       -0.85      8.32 o 
   4   9  13       40.45       47.86      9.67 o 
   5   9  13       25.52       21.78      8.80 o 
   0   0  14     2893.92     3123.72     43.02 o 
   1   0  14       59.58      117.90      5.63 o 
   2   0  14     2125.22     2133.77     24.09 o 
   3   0  14      103.36      147.89      7.29 o 
   4   0  14      693.91      716.36     14.94 o 
   5   0  14      679.84      656.05     17.20 o 
   6   0  14       44.41       51.87      8.27 o 
   7   0  14       50.18       49.95      9.68 o 
   8   0  14       22.78        9.49      6.53 o 
   9   0  14      235.78      301.63     12.84 o 
  10   0  14       14.06        7.97      8.38 o 
  11   0  14        7.25        0.75      8.39 o 
  12   0  14      213.33      264.97     26.74 o 
  13   0  14       98.66      132.56     15.30 o 
   1   1  14     3392.31     3381.66     25.90 o 
   2   1  14      311.76      319.15      5.64 o 
   3   1  14     2057.16     2042.59     17.51 o 
   4   1  14      656.51      593.00      7.82 o 
   5   1  14     2139.24     2015.73     20.24 o 
   6   1  14       74.80       76.01      4.52 o 
   7   1  14      160.88      143.76      5.59 o 
   8   1  14      192.59      155.16      6.96 o 
   9   1  14        2.09        5.82      4.70 o 
  10   1  14       35.95       60.36      6.48 o 
  11   1  14       11.25        2.97      5.81 o 
  12   1  14        1.52        0.44      6.11 o 
  13   1  14        0.01        3.57      6.70 o 
   0   2  14      317.52      218.64     10.88 o 
   1   2  14       20.41       30.10      2.74 o 
   2   2  14        1.25        3.92      2.60 o 
   3   2  14       92.06      103.20      4.04 o 
   4   2  14      533.04      513.32      7.87 o 
   5   2  14      418.23      417.16      7.60 o 
   6   2  14        0.00        0.93      3.68 o 
   7   2  14        8.78        6.02      3.40 o 
   8   2  14       35.07       24.99      4.43 o 
   9   2  14      172.48      146.96      7.13 o 
  10   2  14        0.03        1.02      4.53 o 
  11   2  14       80.51       74.43      5.01 o 
  12   2  14       10.04        1.98      7.13 o 
  13   2  14      191.48      206.09     12.08 o 
   1   3  14       38.21       41.49      3.54 o 
   2   3  14      291.47      324.30      7.74 o 
   3   3  14       16.88        8.19      3.35 o 
   4   3  14     1034.71     1028.04     12.61 o 
   5   3  14     1153.17     1155.49     18.49 o 
   6   3  14      859.12      858.53     12.69 o 
   7   3  14      885.84      932.12     14.77 o 
   8   3  14       11.35       22.11      4.86 o 
   9   3  14      509.92      499.98     12.57 o 
  10   3  14      212.20      191.41      8.95 o 
  11   3  14       31.44       27.28      5.92 o 
  12   3  14       55.20       50.07      7.67 o 
   0   4  14      394.23      377.73     12.50 o 
   1   4  14      104.69      124.33      5.26 o 
   2   4  14       11.95       17.81      4.21 o 
   3   4  14       73.18       63.14      5.71 o 
   4   4  14      710.55      658.99     13.00 o 
   5   4  14      678.12      654.50     20.76 o 
   6   4  14        6.78        4.02      4.68 o 
   7   4  14      189.29      199.88      8.61 o 
   8   4  14       19.35       12.20      5.65 o 
   9   4  14      609.74      595.95     13.94 o 
  10   4  14        1.20        0.55      6.61 o 
  11   4  14      192.69      201.86     11.54 o 
  12   4  14        2.60       -0.98      7.99 o 
   1   5  14      149.48      131.57      6.20 o 
   2   5  14       40.60       45.00      6.21 o 
   3   5  14       44.55       70.57      6.19 o 
   4   5  14      322.04      312.94      9.37 o 
   5   5  14        9.19       11.18      5.21 o 
   6   5  14       94.94       91.68      7.13 o 
   7   5  14       24.17       21.76      6.74 o 
   8   5  14       21.73       29.46      7.59 o 
   9   5  14       20.68       15.28      7.03 o 
  10   5  14        3.91       -0.29      6.73 o 
  11   5  14        2.13        6.31     10.54 o 
   0   6  14        1.76       12.31      6.99 o 
   1   6  14        0.58       -2.38      4.51 o 
   2   6  14      177.64      151.42      9.16 o 
   3   6  14      266.58      256.54      9.41 o 
   4   6  14       10.73       17.69      5.80 o 
   5   6  14      248.87      211.47      9.41 o 
   6   6  14      330.72      343.35     14.09 o 
   7   6  14      209.43      201.03     12.55 o 
   8   6  14        0.52        1.51      6.53 o 
   9   6  14       10.68        9.16      6.68 o 
  10   6  14        0.89       -1.92      6.50 o 
   1   7  14       31.62       26.79      6.21 o 
   2   7  14        8.06        4.33      6.20 o 
   3   7  14        4.76       -2.96      6.22 o 
   4   7  14       19.13       17.88      6.46 o 
   5   7  14      269.44      263.40     15.81 o 
   6   7  14        2.22        1.75      6.57 o 
   7   7  14        0.12        1.41      8.80 o 
   8   7  14        0.55       -4.95      7.64 o 
   9   7  14        5.20        6.59      8.38 o 
   0   8  14       10.04       15.51      8.66 o 
   1   8  14        1.06       -4.47      6.44 o 
   2   8  14      103.31      123.72      9.43 o 
   3   8  14       62.89       65.69      8.42 o 
   4   8  14        0.10        8.79      9.44 o 
   5   8  14        0.15       -2.50      7.10 o 
   6   8  14        6.29       -1.07      7.47 o 
   7   8  14       13.35       21.97      9.27 o 
   1   9  14      208.11      241.37     12.03 o 
   2   9  14      100.78       88.83     10.77 o 
   3   9  14        2.20       11.14      8.14 o 
   4   9  14        4.81        8.48      8.68 o 
   5   9  14       21.53       17.35     10.49 o 
   1   1  15     1291.92     1308.26     12.97 o 
   2   1  15       63.36       70.45      6.10 o 
   3   1  15      216.32      236.01      5.28 o 
   4   1  15       67.39       66.81      3.84 o 
   5   1  15       45.77       36.70      3.79 o 
   6   1  15       44.73       57.17      4.25 o 
   7   1  15      156.04      133.39      5.37 o 
   8   1  15       38.67       33.86      5.45 o 
   9   1  15       26.31       18.62      5.27 o 
  10   1  15        0.16       -2.68      5.05 o 
  11   1  15       22.17       35.83      6.92 o 
  12   1  15       47.78       42.00      8.24 o 
  13   1  15       20.21       27.53      8.17 o 
   0   2  15     2582.74     2766.52     35.01 o 
   1   2  15      154.73      191.46      4.49 o 
   2   2  15     1811.09     1702.23     16.21 o 
   3   2  15      583.27      680.44      9.18 o 
   4   2  15      643.45      668.44     11.99 o 
   5   2  15      660.80      581.31      9.52 o 
   6   2  15        0.55       -3.18      3.52 o 
   7   2  15      123.31      116.75      6.13 o 
   8   2  15       28.98       22.98      4.89 o 
   9   2  15        2.60       -3.40      5.41 o 
  10   2  15      149.97      168.05      7.57 o 
  11   2  15       29.94       25.04      4.37 o 
  12   2  15      173.72      186.64     11.39 o 
  13   2  15      340.61      409.04     24.13 o 
   1   3  15       87.19      102.64      4.36 o 
   2   3  15      332.75      345.42      8.13 o 
   3   3  15      590.36      571.44     10.43 o 
   4   3  15       76.26       86.56      4.60 o 
   5   3  15     1321.19     1262.65     15.61 o 
   6   3  15      989.73      943.64     14.26 o 
   7   3  15      547.39      561.77     13.43 o 
   8   3  15       60.16       55.35      5.46 o 
   9   3  15      135.95      130.22      7.69 o 
  10   3  15       25.90       24.12      6.02 o 
  11   3  15       47.68       51.21      6.62 o 
  12   3  15       55.12       53.02      8.77 o 
   0   4  15      181.91      193.39     12.13 o 
   1   4  15        2.21        6.55      3.49 o 
   2   4  15      851.94      844.45     13.04 o 
   3   4  15      115.62      126.07      7.04 o 
   4   4  15       27.35       26.01      5.27 o 
   5   4  15     2800.98     2768.85     36.92 o 
   6   4  15       15.12       15.08      5.38 o 
   7   4  15      169.48      180.80      7.83 o 
   8   4  15       53.12       67.89      7.04 o 
   9   4  15      185.47      164.22      9.44 o 
  10   4  15        3.05        0.82      6.79 o 
  11   4  15       32.40       15.55      7.74 o 
  12   4  15       71.54       96.56     10.89 o 
   1   5  15       55.80       63.52      5.31 o 
   2   5  15       69.19       59.33      6.70 o 
   3   5  15      238.04      228.74      8.76 o 
   4   5  15      272.45      246.90      8.57 o 
   5   5  15      458.82      453.33     11.21 o 
   6   5  15       42.84       48.76      6.45 o 
   7   5  15      217.47      205.02     10.41 o 
   8   5  15      260.99      275.48     12.77 o 
   9   5  15      176.37      155.81      9.87 o 
  10   5  15      200.27      181.38     14.20 o 
  11   5  15       85.14      109.25     17.58 o 
   0   6  15      170.27      157.01     10.42 o 
   1   6  15        2.45        5.69      4.71 o 
   2   6  15       95.21       85.04      7.51 o 
   3   6  15       65.78       75.88      7.64 o 
   4   6  15      480.46      452.36     12.45 o 
   5   6  15       34.72       44.13      6.81 o 
   6   6  15        0.58       -2.84      7.02 o 
   7   6  15       37.59       36.27      7.42 o 
   8   6  15       77.79       76.99      8.74 o 
   9   6  15        3.31       -2.20      6.44 o 
  10   6  15        2.91       -3.49      6.55 o 
   1   7  15      163.66      177.70     15.38 o 
   2   7  15      109.06      103.89      8.62 o 
   3   7  15      136.65      123.58      9.16 o 
   4   7  15       72.34       71.98      8.27 o 
   5   7  15        0.73        7.19      6.94 o 
   6   7  15        1.43       -2.05      6.73 o 
   7   7  15       15.92        6.60      8.17 o 
   8   7  15        1.65       -6.35      8.05 o 
   9   7  15        5.29        7.24      8.26 o 
   0   8  15       27.39       17.77      8.60 o 
   1   8  15       33.68       46.69      8.13 o 
   2   8  15       88.89      107.61     10.20 o 
   3   8  15      135.34      118.03      9.46 o 
   4   8  15       22.20       -3.47      7.63 o 
   5   8  15       59.09       60.29      9.67 o 
   6   8  15        1.65       -3.90      7.38 o 
   7   8  15       44.06       41.63      9.79 o 
   1   9  15       40.60       58.44      8.60 o 
   2   9  15       69.94       94.01     12.29 o 
   3   9  15       72.87       95.68     10.84 o 
   4   9  15       32.00       36.38      9.62 o 
   5   9  15        3.25        7.63      9.96 o 
   0   0  16      578.49      578.41     16.40 o 
   1   0  16        6.02        1.53      5.63 o 
   2   0  16      279.62      301.39      8.44 o 
   3   0  16      224.47      257.57     10.49 o 
   4   0  16     2005.41     1941.75     33.03 o 
   5   0  16        0.35       -0.35      6.06 o 
   6   0  16      333.67      305.64     18.28 o 
   7   0  16       11.64       16.58      6.48 o 
   8   0  16        1.51       -6.62      6.62 o 
   9   0  16       32.07       14.57      7.01 o 
  10   0  16      432.81      460.90     16.13 o 
  11   0  16        5.80       -4.14      9.17 o 
  12   0  16      114.30       98.75     12.58 o 
  13   0  16       32.59       21.97     14.85 o 
   1   1  16      527.54      449.67      7.06 o 
   2   1  16      190.31      185.03      4.26 o 
   3   1  16      542.76      505.10      8.15 o 
   4   1  16      554.35      549.74      8.58 o 
   5   1  16      627.17      597.21     10.66 o 
   6   1  16      477.56      465.70      8.85 o 
   7   1  16      388.17      380.62      8.15 o 
   8   1  16        2.46       -5.18      5.18 o 
   9   1  16      248.96      234.87      8.87 o 
  10   1  16       11.64        4.78      5.35 o 
  11   1  16        2.19        0.26      6.83 o 
  12   1  16       12.55       11.02      7.55 o 
  13   1  16       89.77       89.61     10.21 o 
   0   2  16     2544.56     2735.96     31.15 o 
   1   2  16      105.32      109.62      3.75 o 
   2   2  16       91.58      117.83      4.59 o 
   3   2  16      693.22      726.21     12.17 o 
   4   2  16        2.81       15.02      3.55 o 
   5   2  16      724.79      762.08     11.33 o 
   6   2  16      630.52      654.86     10.49 o 
   7   2  16     1037.71     1004.24     15.27 o 
   8   2  16      165.87      183.04      9.60 o 
   9   2  16      123.76      127.38      7.25 o 
  10   2  16        1.23       -4.35      4.35 o 
  11   2  16        9.03        6.18      6.48 o 
  12   2  16      129.53      113.11     10.22 o 
  13   2  16       59.34       48.41     12.58 o 
   1   3  16        1.11        1.52      3.07 o 
   2   3  16       10.46        9.19      3.92 o 
   3   3  16      347.92      365.80      8.64 o 
   4   3  16      191.17      180.27      8.40 o 
   5   3  16      474.21      484.49      9.58 o 
   6   3  16      395.42      396.90      9.04 o 
   7   3  16        8.33        8.96      4.30 o 
   8   3  16        1.16       -4.47      4.47 o 
   9   3  16       93.47       86.15      7.20 o 
  10   3  16       14.37       10.11      5.73 o 
  11   3  16       25.66       20.42      5.82 o 
  12   3  16        0.11        0.44      7.52 o 
   0   4  16       90.80       93.98      7.93 o 
   1   4  16       10.47        7.56      3.95 o 
   2   4  16      526.24      485.69     10.09 o 
   3   4  16       16.71       20.44      5.05 o 
   4   4  16      109.49      111.91      6.77 o 
   5   4  16      525.29      546.19     24.27 o 
   6   4  16      173.77      171.34      8.20 o 
   7   4  16       94.20      104.93      7.34 o 
   8   4  16      160.56      158.55      9.46 o 
   9   4  16        7.79        8.60      7.83 o 
  10   4  16        1.11       -9.54      9.95 o 
  11   4  16        6.70        5.50      7.56 o 
  12   4  16        5.34       12.76      7.59 o 
   1   5  16      234.19      229.07      8.24 o 
   2   5  16      272.58      263.64     10.04 o 
   3   5  16      185.41      162.86      8.81 o 
   4   5  16       35.88       38.13      5.65 o 
   5   5  16      435.54      386.57     11.46 o 
   6   5  16      484.96      463.56     13.71 o 
   7   5  16      451.27      438.32     17.55 o 
   8   5  16        0.99        2.93      6.64 o 
   9   5  16       48.62       37.07      7.52 o 
  10   5  16        7.19        8.21      8.24 o 
  11   5  16        5.94        1.53      8.43 o 
   0   6  16       81.40      102.19     14.20 o 
   1   6  16       10.95       -3.94      4.45 o 
   2   6  16        2.93       -1.88      5.61 o 
   3   6  16      236.63      233.00     10.38 o 
   4   6  16       48.44       47.38      6.73 o 
   5   6  16        5.64        2.51      5.86 o 
   6   6  16       66.29       56.30      9.44 o 
   7   6  16       81.71       94.08      8.82 o 
   8   6  16       26.10       33.07      7.60 o 
   9   6  16        1.73       -3.13      6.95 o 
  10   6  16       98.10       83.20      8.73 o 
   1   7  16       12.85       11.83      6.41 o 
   2   7  16        1.04       -0.42      6.21 o 
   3   7  16       36.74       30.94      7.19 o 
   4   7  16      143.11      157.52     13.26 o 
   5   7  16       11.25       17.87      7.28 o 
   6   7  16       47.94       60.73      9.39 o 
   7   7  16        0.50        1.76      8.07 o 
   8   7  16       16.91       15.81      8.64 o 
   9   7  16       13.67       24.39      9.21 o 
   0   8  16        4.22       13.08      8.31 o 
   1   8  16       50.37       61.19      8.12 o 
   2   8  16       27.16       22.48      7.33 o 
   3   8  16      135.93      147.19     12.82 o 
   4   8  16        6.14        1.87      8.08 o 
   5   8  16       90.67      104.97     13.07 o 
   6   8  16       87.41      109.52     10.09 o 
   7   8  16        1.34       -5.11      7.98 o 
   1   9  16      165.23      152.56     12.42 o 
   2   9  16       29.26       33.32      8.27 o 
   3   9  16        0.92        4.76      8.39 o 
   4   9  16       26.13       27.18      9.52 o 
   1   1  17     1010.75     1087.88     11.80 o 
   2   1  17      574.36      559.58      8.00 o 
   3   1  17       16.77       20.04      3.32 o 
   4   1  17      223.33      219.50      8.80 o 
   5   1  17      247.07      236.44      6.53 o 
   6   1  17       35.07       32.22      4.01 o 
   7   1  17      157.92      146.09      5.74 o 
   8   1  17       27.20       35.28      6.13 o 
   9   1  17       70.75       82.50      6.86 o 
  10   1  17       11.62        6.62      7.76 o 
  11   1  17        0.47        2.56      6.75 o 
  12   1  17       29.73       18.51      7.62 o 
  13   1  17       11.54       20.32      8.33 o 
   0   2  17      226.71      250.20      7.89 o 
   1   2  17      353.26      343.53      6.73 o 
   2   2  17       40.83       39.96      4.20 o 
   3   2  17      983.92     1001.71     13.95 o 
   4   2  17       74.22       83.01      4.72 o 
   5   2  17      445.29      426.10      8.55 o 
   6   2  17        1.95        0.49      3.60 o 
   7   2  17       42.13       32.59      5.19 o 
   8   2  17       50.40       54.52      5.52 o 
   9   2  17      270.85      271.20     10.07 o 
  10   2  17       42.45       43.83      7.22 o 
  11   2  17        9.40       14.84      7.07 o 
  12   2  17       40.89       28.12      8.15 o 
   1   3  17       11.10        1.16      3.28 o 
   2   3  17      498.15      495.59     10.00 o 
   3   3  17     2142.45     1995.65     22.41 o 
   4   3  17       26.50       26.83      5.05 o 
   5   3  17     1069.59     1044.43     15.42 o 
   6   3  17     1261.66     1271.70     16.31 o 
   7   3  17      175.83      173.02      6.78 o 
   8   3  17       62.59       54.30      6.52 o 
   9   3  17       23.70       18.00      5.84 o 
  10   3  17      163.04      142.61      8.43 o 
  11   3  17      363.87      337.15     10.78 o 
  12   3  17      339.97      329.32     13.24 o 
   0   4  17       81.84       65.66      7.26 o 
   1   4  17        3.61        1.82      4.08 o 
   2   4  17      353.39      312.38      8.58 o 
   3   4  17     1054.20      920.56     15.74 o 
   4   4  17      137.85      123.80      9.17 o 
   5   4  17      429.75      387.57     13.93 o 
   6   4  17       52.07       51.17      6.49 o 
   7   4  17       30.22       23.95      6.08 o 
   8   4  17       22.98       17.18      6.46 o 
   9   4  17      141.26      147.59     11.58 o 
  10   4  17      130.78      142.57     14.04 o 
  11   4  17      134.52      138.29      9.88 o 
   1   5  17        4.76        7.78      4.37 o 
   2   5  17        0.36       -5.22      5.22 o 
   3   5  17      442.05      417.34     13.83 o 
   4   5  17      200.06      200.45      8.12 o 
   5   5  17       29.25       27.25      6.03 o 
   6   5  17        6.09        1.01      6.12 o 
   7   5  17       45.73       62.47      8.74 o 
   8   5  17      120.20      107.36      8.86 o 
   9   5  17       24.54       25.65      8.17 o 
  10   5  17        1.69        3.48      8.33 o 
  11   5  17       55.91       45.98      9.96 o 
   0   6  17      746.84      602.12     17.89 o 
   1   6  17       88.07       66.20      6.94 o 
   2   6  17      670.31      589.41     16.81 o 
   3   6  17        2.37        6.06      6.33 o 
   4   6  17       15.12       23.57      6.36 o 
   5   6  17      169.60      168.81     10.17 o 
   6   6  17      187.92      201.08     11.77 o 
   7   6  17       18.22       31.62     11.88 o 
   8   6  17      126.59      109.57      9.41 o 
   9   6  17        0.01       -6.86      6.86 o 
  10   6  17        0.06        2.10      6.96 o 
   1   7  17       44.86       45.83      7.17 o 
   2   7  17        0.04       -2.26      6.25 o 
   3   7  17      132.56      143.83      9.60 o 
   4   7  17        3.48       -2.52      6.93 o 
   5   7  17      104.20      145.74     11.42 o 
   6   7  17       73.34       69.84      9.85 o 
   7   7  17       79.69       85.69     10.33 o 
   8   7  17       31.37       30.63      9.39 o 
   0   8  17       30.27       28.83     12.45 o 
   1   8  17       39.48       36.71      8.48 o 
   2   8  17      129.53      139.09     14.36 o 
   3   8  17        8.68        7.10      7.13 o 
   4   8  17        5.73        1.97      7.25 o 
   5   8  17       53.54       55.13      9.62 o 
   6   8  17        7.61        5.75      7.95 o 
   1   9  17        2.53        1.79      7.42 o 
   2   9  17        0.25       -0.81      7.54 o 
   3   9  17       28.85       29.76      8.56 o 
   0   0  18     4632.02     4594.73     75.70 o 
   1   0  18      345.97      346.43      9.95 o 
   2   0  18      292.75      300.97     10.09 o 
   3   0  18        0.80       -1.75      3.47 o 
   4   0  18     2225.31     2053.46     37.68 o 
   5   0  18      188.81      161.22     10.30 o 
   6   0  18        5.19        7.45     11.42 o 
   7   0  18      124.78      185.33     10.24 o 
   8   0  18      110.90       96.31      8.97 o 
   9   0  18        0.14       18.10      7.31 o 
  10   0  18      150.56      127.80     10.99 o 
  11   0  18      224.92      219.60     29.41 o 
  12   0  18       21.62       30.12     20.13 o 
   1   1  18      963.45     1016.00     15.01 o 
   2   1  18       49.99       42.87      3.14 o 
   3   1  18       24.77       38.91      3.94 o 
   4   1  18      335.61      286.85      6.62 o 
   5   1  18       10.17       19.54      4.15 o 
   6   1  18       49.62       50.80      6.81 o 
   7   1  18       18.07       20.89      5.82 o 
   8   1  18       49.79       59.84      6.90 o 
   9   1  18        1.70       -2.61      5.28 o 
  10   1  18       10.79       13.14      6.37 o 
  11   1  18        2.61        5.40      6.45 o 
  12   1  18        3.93       -7.32      7.72 o 
   0   2  18      491.55      510.70     12.17 o 
   1   2  18      126.77      137.67      4.99 o 
   2   2  18        0.00       -3.61      3.61 o 
   3   2  18     1431.84     1401.66     18.69 o 
   4   2  18       86.63       96.37      6.50 o 
   5   2  18       64.55       75.57      5.61 o 
   6   2  18       35.52       46.52      4.47 o 
   7   2  18       15.19       23.29      5.00 o 
   8   2  18       49.93       59.46      8.55 o 
   9   2  18      330.60      337.37      9.51 o 
  10   2  18      250.60      290.28     11.77 o 
  11   2  18      204.02      184.10     10.58 o 
  12   2  18      187.18      175.46     11.77 o 
   1   3  18      133.08      131.25      5.78 o 
   2   3  18      133.08      134.92      6.69 o 
   3   3  18      147.58      163.22      6.70 o 
   4   3  18     1087.76     1062.88     28.75 o 
   5   3  18      825.40      861.29     14.04 o 
   6   3  18      122.77      142.88      9.15 o 
   7   3  18       79.63       92.54      6.24 o 
   8   3  18       40.89       50.61      5.97 o 
   9   3  18        7.23        9.09      6.15 o 
  10   3  18      187.64      193.09      9.50 o 
  11   3  18        0.07       -0.12      5.34 o 
  12   3  18      176.41      192.37     11.36 o 
   0   4  18        3.60       -2.81      6.72 o 
   1   4  18        0.62        4.51      4.06 o 
   2   4  18       60.89       53.95      5.67 o 
   3   4  18        2.91        4.95      4.91 o 
   4   4  18      517.83      519.35     22.30 o 
   5   4  18      220.64      252.68     14.71 o 
   6   4  18      652.68      679.16     16.50 o 
   7   4  18        3.78        2.67      5.52 o 
   8   4  18      160.98      166.92      9.54 o 
   9   4  18       26.98       13.97      8.24 o 
  10   4  18       41.91       26.63      9.01 o 
  11   4  18        2.03       -1.91      6.81 o 
   1   5  18      159.40      195.50      9.09 o 
   2   5  18        5.70        3.04      5.52 o 
   3   5  18     1255.94     1222.88     21.02 o 
   4   5  18        3.82        2.96      5.01 o 
   5   5  18      367.77      346.57     11.14 o 
   6   5  18       11.54        9.95      6.65 o 
   7   5  18      105.58       81.15      9.23 o 
   8   5  18       11.56       -0.61      6.51 o 
   9   5  18        8.38        7.38      7.04 o 
  10   5  18       16.25       23.77     12.11 o 
   0   6  18       15.14       44.52      8.00 o 
   1   6  18      133.40      139.99      8.71 o 
   2   6  18       29.68       34.84      6.85 o 
   3   6  18       45.53       39.03      6.98 o 
   4   6  18        9.79       15.42      6.48 o 
   5   6  18       68.88       66.35      8.14 o 
   6   6  18      277.25      251.38     12.83 o 
   7   6  18        6.24       10.85      7.05 o 
   8   6  18       14.54       11.01      7.50 o 
   9   6  18       56.54       73.26      9.90 o 
   1   7  18       23.69        5.14      6.50 o 
   2   7  18       54.54       73.32      8.26 o 
   3   7  18        2.49        5.53      6.78 o 
   4   7  18       15.15       22.40      7.77 o 
   5   7  18       41.34       69.01     10.04 o 
   6   7  18       15.43        7.19      8.18 o 
   7   7  18        2.36       14.82      8.49 o 
   8   7  18       10.13        4.76      8.49 o 
   0   8  18        5.15        0.91     15.65 o 
   1   8  18        2.59        2.62      6.89 o 
   2   8  18        3.16        9.40      7.07 o 
   3   8  18      108.62      105.83     12.84 o 
   4   8  18        6.74        3.93     10.79 o 
   5   8  18        7.49        2.98      8.25 o 
   6   8  18       15.80       16.46     10.09 o 
   1   9  18      121.56      159.36     20.33 o 
   2   9  18       25.07       23.19      8.50 o 
   3   9  18      122.79      133.57     10.82 o 
   1   1  19      149.90      156.78      5.70 o 
   2   1  19      118.04      136.54      4.59 o 
   3   1  19      548.50      550.70      9.00 o 
   4   1  19       17.53       16.03      3.45 o 
   5   1  19      102.31      115.55      6.01 o 
   6   1  19       14.06       17.97      4.50 o 
   7   1  19      282.54      275.07     10.10 o 
   8   1  19      155.30      160.47      8.78 o 
   9   1  19       11.48        6.98      5.82 o 
  10   1  19       41.90       35.63      6.67 o 
  11   1  19        1.04        2.09      7.75 o 
  12   1  19       42.67       63.38     13.72 o 
   0   2  19      870.55      870.72     16.47 o 
   1   2  19      369.82      358.31      7.68 o 
   2   2  19       12.41        6.54      3.91 o 
   3   2  19      182.45      208.35      9.33 o 
   4   2  19     2404.94     2373.62     25.52 o 
   5   2  19     1381.78     1442.62     17.03 o 
   6   2  19      148.99      151.65      6.96 o 
   7   2  19      219.72      256.65     10.47 o 
   8   2  19       71.53       61.54      5.70 o 
   9   2  19       14.31       40.13      5.10 o 
  10   2  19       16.73        8.66      6.59 o 
  11   2  19        7.58       -3.41      6.55 o 
  12   2  19       22.39       23.31      8.31 o 
   1   3  19      151.98      151.47      7.63 o 
   2   3  19       30.35       31.54      5.19 o 
   3   3  19     1140.70     1067.75     16.58 o 
   4   3  19     1437.42     1375.54     19.65 o 
   5   3  19       32.59       34.51      5.15 o 
   6   3  19      386.95      380.21      9.82 o 
   7   3  19      309.46      288.20      8.81 o 
   8   3  19        4.31        7.71      5.62 o 
   9   3  19        7.61        6.34      6.24 o 
  10   3  19       94.48       88.20      8.07 o 
  11   3  19      229.94      273.78     13.42 o 
  12   3  19       38.85       62.65      9.84 o 
   0   4  19      480.68      419.39     13.76 o 
   1   4  19      306.02      307.86      8.27 o 
   2   4  19       60.60       42.80      5.50 o 
   3   4  19      407.84      396.80     11.71 o 
   4   4  19     1047.23      856.07     17.10 o 
   5   4  19      274.39      286.83     13.81 o 
   6   4  19        6.00        4.68      6.22 o 
   7   4  19       70.29       72.52      7.39 o 
   8   4  19      119.11      122.83      9.02 o 
   9   4  19       87.94       97.02     15.90 o 
  10   4  19       92.68       86.83      8.76 o 
  11   4  19        2.80       -6.32      8.60 o 
   1   5  19      818.36      749.73     15.81 o 
   2   5  19        1.13       -2.83      5.67 o 
   3   5  19      118.89      147.09      8.04 o 
   4   5  19       50.18       56.66      6.65 o 
   5   5  19       10.72        4.48      5.76 o 
   6   5  19      499.11      513.50     14.83 o 
   7   5  19      128.28      124.47      9.22 o 
   8   5  19      425.81      400.62     20.33 o 
   9   5  19       69.31      106.65     12.67 o 
  10   5  19       20.69       27.37      9.77 o 
   0   6  19       22.89       29.24      7.56 o 
   1   6  19      168.07      162.58     11.79 o 
   2   6  19        9.77       14.19      8.74 o 
   3   6  19      108.80      101.70      8.54 o 
   4   6  19        3.91        7.20      6.44 o 
   5   6  19       41.37       43.21      9.71 o 
   6   6  19       12.75        7.84      6.42 o 
   7   6  19       22.54       17.80      7.33 o 
   8   6  19      124.00      115.65      9.93 o 
   9   6  19       62.16       54.71      8.92 o 
   1   7  19       96.08       86.99      8.56 o 
   2   7  19       12.55       12.26      6.70 o 
   3   7  19      230.80      236.30     11.37 o 
   4   7  19        2.59       -5.21      7.84 o 
   5   7  19       46.41       49.37      9.21 o 
   6   7  19       24.47       22.43      8.86 o 
   7   7  19       21.28       19.30      8.77 o 
   8   7  19        6.05       15.36      9.60 o 
   0   8  19        5.51       26.47     13.20 o 
   1   8  19        4.32       10.35      7.16 o 
   2   8  19        1.80       -6.48      6.48 o 
   3   8  19       44.02       50.08      8.37 o 
   4   8  19        0.47       -7.02      7.02 o 
   5   8  19       17.24       25.25      9.07 o 
   6   8  19      214.59      194.23     15.06 o 
   1   9  19        2.40       -4.77      8.77 o 
   2   9  19      129.01      165.78     11.48 o 
   0   0  20      129.72       98.10     10.34 o 
   1   0  20      595.09      614.17     15.08 o 
   2   0  20      825.68      802.31     17.28 o 
   3   0  20      244.86      256.86      9.93 o 
   4   0  20      182.40      159.93     10.07 o 
   5   0  20        4.13       11.24      6.76 o 
   6   0  20      876.68      759.68     28.97 o 
   7   0  20      891.96      927.80     24.53 o 
   8   0  20      231.95      208.52     13.44 o 
   9   0  20       40.24       28.83      9.42 o 
  10   0  20       85.75       96.78     13.72 o 
  11   0  20      123.74      110.29     15.80 o 
  12   0  20       14.44        7.39     12.24 o 
   1   1  20     1347.49     1451.08     15.02 o 
   2   1  20       71.36       84.14      4.39 o 
   3   1  20      779.12      822.87     14.90 o 
   4   1  20       51.61       58.10      4.31 o 
   5   1  20       75.97       49.91      5.94 o 
   6   1  20       66.86       66.85      5.79 o 
   7   1  20      186.72      205.77      9.48 o 
   8   1  20        4.93       -3.79      5.68 o 
   9   1  20       37.00       35.43      6.61 o 
  10   1  20        7.04        3.04      6.03 o 
  11   1  20       29.50       33.72      7.58 o 
  12   1  20       63.83       64.59     10.46 o 
   0   2  20       52.37       64.37      6.99 o 
   1   2  20      106.27      116.71      5.67 o 
   2   2  20        6.32        4.47      4.36 o 
   3   2  20      475.17      503.29     10.96 o 
   4   2  20     1153.48     1075.61     15.25 o 
   5   2  20      293.81      251.00      9.32 o 
   6   2  20        0.80       -2.42      4.84 o 
   7   2  20        0.38       -3.67      4.49 o 
   8   2  20       77.94       84.89      6.20 o 
   9   2  20        1.14       -0.17      4.19 o 
  10   2  20       20.77       18.76      7.12 o 
  11   2  20       25.23       45.52      8.12 o 
  12   2  20       25.41       25.00      9.42 o 
   1   3  20      657.52      689.17     11.81 o 
   2   3  20      128.46      109.42      6.52 o 
   3   3  20      407.54      411.70     11.76 o 
   4   3  20       47.74       45.28      5.71 o 
   5   3  20      564.66      579.64     11.85 o 
   6   3  20      202.79      198.17      7.72 o 
   7   3  20       53.83       63.35      6.83 o 
   8   3  20       54.78       46.87      6.68 o 
   9   3  20        0.56       -3.23      5.99 o 
  10   3  20       13.64        1.01      6.23 o 
  11   3  20       59.85       55.75      9.52 o 
   0   4  20      342.18      346.31     13.65 o 
   1   4  20        1.38        2.56      4.63 o 
   2   4  20       91.04      102.41      7.96 o 
   3   4  20       80.10       83.79      7.91 o 
   4   4  20      174.60      163.57      8.76 o 
   5   4  20      617.89      626.36     19.63 o 
   6   4  20        4.10       -2.89      6.09 o 
   7   4  20       17.42       19.90      6.19 o 
   8   4  20        0.36        1.63      6.83 o 
   9   4  20      153.65      176.40     13.07 o 
  10   4  20        4.08        1.15      6.89 o 
  11   4  20       71.60       67.49     11.21 o 
   1   5  20      121.64      140.30     12.58 o 
   2   5  20       69.61       45.00      6.67 o 
   3   5  20        0.11        1.51      5.65 o 
   4   5  20       86.87       91.48      8.33 o 
   5   5  20        0.02       10.70      5.92 o 
   6   5  20       41.60       50.24      7.72 o 
   7   5  20        9.96       -0.45      7.95 o 
   8   5  20       36.28       35.48      8.53 o 
   9   5  20       36.64       51.23     10.13 o 
  10   5  20       87.55       99.00     11.79 o 
   0   6  20      344.36      407.85     14.98 o 
   1   6  20        0.04        1.00      5.97 o 
   2   6  20        5.82       10.34      6.41 o 
   3   6  20       54.44       36.25      7.12 o 
   4   6  20      138.86      138.55     11.23 o 
   5   6  20      502.07      541.77     15.57 o 
   6   6  20        2.99       -6.08      6.08 o 
   7   6  20       60.46       57.10      8.53 o 
   8   6  20        2.56        4.69      7.14 o 
   9   6  20        0.03       -6.64      7.48 o 
   1   7  20        4.02        1.50      6.67 o 
   2   7  20        4.99       -2.32      6.55 o 
   3   7  20       25.28       22.95      7.28 o 
   4   7  20        0.05        6.33      7.05 o 
   5   7  20       10.71       32.62      8.81 o 
   6   7  20       13.28        8.51      8.96 o 
   7   7  20       15.45       14.28      8.75 o 
   0   8  20       34.32       40.40     13.63 o 
   1   8  20       35.59       25.64      9.51 o 
   2   8  20       27.56       38.05      8.14 o 
   3   8  20      156.40      161.88     10.92 o 
   4   8  20       44.35       62.80      9.07 o 
   5   8  20      101.98      100.77     11.16 o 
   1   1  21      580.87      553.51      9.78 o 
   2   1  21       25.85       29.70      3.81 o 
   3   1  21      103.89       80.95      5.50 o 
   4   1  21      173.32      162.00      6.11 o 
   5   1  21      188.51      164.78      6.97 o 
   6   1  21        0.06        3.36      4.11 o 
   7   1  21      108.80      118.15      7.94 o 
   8   1  21       30.12       14.57      6.54 o 
   9   1  21       17.85       20.63      7.18 o 
  10   1  21        9.30        8.70      6.21 o 
  11   1  21        1.01        9.11      7.99 o 
  12   1  21      163.57      180.17     13.44 o 
   0   2  21      306.06      244.11     11.02 o 
   1   2  21      160.02      167.77      8.31 o 
   2   2  21      228.20      214.40      7.79 o 
   3   2  21        5.09        4.82      4.57 o 
   4   2  21     1622.26     1444.19     21.96 o 
   5   2  21     1088.64     1061.21     16.41 o 
   6   2  21      351.35      315.83     10.01 o 
   7   2  21       10.63        4.75      5.13 o 
   8   2  21        9.20        9.98      5.23 o 
   9   2  21       49.34       63.19      8.51 o 
  10   2  21        1.56       -6.30      6.30 o 
  11   2  21       30.47       49.84      9.78 o 
   1   3  21        7.28        8.83      4.05 o 
   2   3  21      163.61      198.42      9.91 o 
   3   3  21      134.19      137.25      8.08 o 
   4   3  21       14.27       10.76      5.18 o 
   5   3  21        1.52       -2.50      5.06 o 
   6   3  21       10.14       12.74      5.11 o 
   7   3  21       84.52       84.60      7.37 o 
   8   3  21      138.80      151.47      8.69 o 
   9   3  21       30.19       28.68      6.72 o 
  10   3  21      234.62      239.56     19.43 o 
  11   3  21       53.33       63.68      9.83 o 
   0   4  21      985.25      713.55     22.84 o 
   1   4  21      505.38      425.54     10.70 o 
   2   4  21     1154.57     1048.77     17.54 o 
   3   4  21      705.79      675.23     17.05 o 
   4   4  21      254.81      239.09     10.28 o 
   5   4  21      157.01      181.92      9.60 o 
   6   4  21        6.23        9.94      6.52 o 
   7   4  21        0.00       -3.32      5.69 o 
   8   4  21      118.17      120.63      9.91 o 
   9   4  21        0.07        1.23      8.05 o 
  10   4  21        2.81        2.61      7.29 o 
   1   5  21      760.69      583.56     14.21 o 
   2   5  21      150.10      146.44     13.53 o 
   3   5  21        2.06       -0.52      5.31 o 
   4   5  21       12.59       17.64      6.61 o 
   5   5  21        5.28       16.90      6.21 o 
   6   5  21      356.74      375.42     13.38 o 
   7   5  21       25.18       29.46      7.53 o 
   8   5  21       11.40       12.12      8.01 o 
   9   5  21       13.68        0.65      8.81 o 
  10   5  21       77.91       88.88     13.40 o 
   0   6  21      204.37      175.00     37.46 o 
   1   6  21       91.89       79.90      7.70 o 
   2   6  21       41.42       44.50      7.24 o 
   3   6  21       46.50       44.57      7.44 o 
   4   6  21       33.80       36.46      8.27 o 
   5   6  21       18.31       18.87      8.03 o 
   6   6  21        3.86        3.58      6.39 o 
   7   6  21        8.25       15.13      7.34 o 
   8   6  21       33.58       42.70      8.56 o 
   9   6  21        0.00       -2.55      8.63 o 
   1   7  21      122.40      121.02     11.32 o 
   2   7  21       22.12       19.36      7.13 o 
   3   7  21        2.28        1.89      6.89 o 
   4   7  21       63.60       80.26      9.14 o 
   5   7  21        2.07        5.35      8.19 o 
   6   7  21       68.78       82.51     12.04 o 
   7   7  21        0.89       -3.54      8.34 o 
   0   8  21      124.34      144.21     17.59 o 
   1   8  21        0.72        9.77      8.80 o 
   2   8  21        6.09        0.70      7.06 o 
   3   8  21       42.60       34.05      8.25 o 
   4   8  21        3.88       15.80      7.96 o 
   5   8  21       85.53      118.70     16.46 o 
   0   0  22      785.30      696.60     28.51 o 
   1   0  22        2.13        4.73      5.51 o 
   2   0  22      502.41      514.55     19.95 o 
   3   0  22      420.40      422.19     15.79 o 
   4   0  22      183.31      182.65     15.98 o 
   5   0  22       90.43       83.75      9.44 o 
   6   0  22        4.97        8.36      7.94 o 
   7   0  22      285.18      338.51     16.12 o 
   8   0  22        8.72       -3.60      8.82 o 
   9   0  22        0.99       -1.16      8.68 o 
  10   0  22        7.97        6.58      9.55 o 
  11   0  22        7.82        5.09     10.26 o 
  12   0  22       12.34      -13.66     14.54 o 
   1   1  22       33.12       29.84      4.90 o 
   2   1  22       84.71       97.27      4.87 o 
   3   1  22       33.44       53.98      5.12 o 
   4   1  22      121.98      116.96      8.05 o 
   5   1  22      182.08      171.61      7.80 o 
   6   1  22      261.28      219.60      9.23 o 
   7   1  22      106.58       89.07      7.65 o 
   8   1  22       78.34       86.19      7.90 o 
   9   1  22       84.51       79.12      8.09 o 
  10   1  22      108.12      110.17     11.13 o 
  11   1  22        9.70       -1.84      8.43 o 
   0   2  22      959.92      896.80     29.27 o 
   1   2  22      113.02       98.83      5.74 o 
   2   2  22      198.95      171.70      7.43 o 
   3   2  22      283.78      302.39     12.29 o 
   4   2  22        3.82       11.96      4.95 o 
   5   2  22      621.70      623.89     13.34 o 
   6   2  22       11.32        8.27      5.21 o 
   7   2  22      123.02      153.66      7.99 o 
   8   2  22       87.34       77.48      6.52 o 
   9   2  22        0.78        0.15      6.97 o 
  10   2  22        1.79        1.73      7.02 o 
  11   2  22        5.16        3.26      8.66 o 
   1   3  22      249.76      282.21      8.14 o 
   2   3  22      646.22      659.79     16.08 o 
   3   3  22      361.03      356.73     11.41 o 
   4   3  22     1204.33     1138.90     19.96 o 
   5   3  22     1438.00     1402.36     20.66 o 
   6   3  22      135.36      121.60      6.94 o 
   7   3  22      111.88      116.04      7.96 o 
   8   3  22        2.07       -2.31      5.62 o 
   9   3  22      167.54      186.49      9.28 o 
  10   3  22       12.56       24.64      9.17 o 
  11   3  22       64.67       68.68     10.15 o 
   0   4  22      205.99      253.11     11.99 o 
   1   4  22       71.88       83.38      7.16 o 
   2   4  22       64.55       79.25      6.49 o 
   3   4  22      393.92      372.56     13.39 o 
   4   4  22      631.72      638.10     15.60 o 
   5   4  22        7.82       -0.58      6.05 o 
   6   4  22       82.62       90.64      8.42 o 
   7   4  22        0.00       -2.46      6.43 o 
   8   4  22       72.48       86.87      9.36 o 
   9   4  22      181.34      217.01     13.72 o 
  10   4  22       31.19       16.32      9.59 o 
   1   5  22       18.02       11.46      6.19 o 
   2   5  22       86.95       73.72      7.51 o 
   3   5  22        4.05        0.36      5.97 o 
   4   5  22       81.69       56.00      7.48 o 
   5   5  22        5.94        8.07      6.16 o 
   6   5  22        0.29        5.89      6.69 o 
   7   5  22        9.88       10.89      7.97 o 
   8   5  22        0.47      -14.42     14.42 o 
   9   5  22        0.92        0.55      9.53 o 
   0   6  22        8.32       15.69     11.66 o 
   1   6  22      192.41      176.66      9.71 o 
   2   6  22       39.91       48.61      7.30 o 
   3   6  22        2.21       -5.45      6.48 o 
   4   6  22      301.25      302.67     13.80 o 
   5   6  22       27.85       32.27      8.45 o 
   6   6  22        1.89        6.36      6.55 o 
   7   6  22      106.84      121.62      9.24 o 
   8   6  22       11.37        9.63      7.87 o 
   1   7  22       25.60       26.16      7.32 o 
   2   7  22       71.04      105.08      9.95 o 
   3   7  22      101.45      134.33      9.89 o 
   4   7  22        2.51        4.16      8.13 o 
   5   7  22       29.32       22.88      8.95 o 
   6   7  22      134.39      115.73     11.78 o 
   7   7  22        0.01       -6.63      8.36 o 
   0   8  22        7.94       15.93     13.05 o 
   1   8  22       16.06       19.05      9.46 o 
   2   8  22       30.83       32.76      8.06 o 
   3   8  22       36.17       45.45      8.89 o 
   4   8  22      157.63      200.26     12.12 o 
   1   1  23      197.46      213.95      7.29 o 
   2   1  23       21.40       23.41      4.07 o 
   3   1  23      282.35      285.02     12.29 o 
   4   1  23      175.69      181.75     11.41 o 
   5   1  23      201.72      183.07      8.46 o 
   6   1  23      145.20      153.89      9.41 o 
   7   1  23      155.91      168.31     10.14 o 
   8   1  23      282.40      277.08     11.09 o 
   9   1  23        1.06        7.23      6.38 o 
  10   1  23       50.02       55.10      8.12 o 
  11   1  23       90.00       81.83     11.05 o 
   0   2  23      412.80      341.66     12.99 o 
   1   2  23      481.87      480.04     11.09 o 
   2   2  23      146.17      156.20      7.91 o 
   3   2  23      317.89      318.84      9.68 o 
   4   2  23      458.99      491.80     11.35 o 
   5   2  23      903.07      846.38     15.88 o 
   6   2  23       36.35       44.79      6.22 o 
   7   2  23        1.61       -4.76      5.07 o 
   8   2  23        0.77        0.87      4.82 o 
   9   2  23       68.36       62.00      9.13 o 
  10   2  23        3.09        0.31      7.10 o 
  11   2  23       23.59       28.36      9.74 o 
   1   3  23        6.12       10.29      5.61 o 
   2   3  23       37.10       31.28      7.00 o 
   3   3  23      388.49      364.41     13.05 o 
   4   3  23       98.67      103.28      7.96 o 
   5   3  23      157.15      154.41      7.96 o 
   6   3  23       11.33       14.93      7.40 o 
   7   3  23       52.82       46.09      6.72 o 
   8   3  23      183.21      214.54     12.13 o 
   9   3  23        1.20       -2.78      5.90 o 
  10   3  23       96.49      142.12     12.79 o 
  11   3  23        0.81      -10.19     20.41 o 
   0   4  23     2006.49     1961.95     34.39 o 
   1   4  23      427.64      363.08     10.18 o 
   2   4  23      948.86      932.33     16.20 o 
   3   4  23      181.68      176.46     10.43 o 
   4   4  23      151.14      183.32      9.68 o 
   5   4  23        5.08        0.99      7.03 o 
   6   4  23      372.33      428.20     13.86 o 
   7   4  23        2.75       -7.66      7.67 o 
   8   4  23      295.81      294.83     18.25 o 
   9   4  23      221.38      261.74     12.33 o 
  10   4  23       25.70       34.00     11.94 o 
   1   5  23       12.13       13.90      6.34 o 
   2   5  23      114.35      121.53      8.76 o 
   3   5  23      318.46      292.92     11.43 o 
   4   5  23      194.92      176.98      9.80 o 
   5   5  23       29.32       33.54      9.56 o 
   6   5  23        0.00        5.86      6.94 o 
   7   5  23        0.44        8.60      9.41 o 
   8   5  23        2.80      -10.25     10.25 o 
   9   5  23        3.09        4.82     10.09 o 
   0   6  23      337.06      333.15     20.55 o 
   1   6  23       25.01       15.10      6.65 o 
   2   6  23      218.07      191.68     10.32 o 
   3   6  23        0.18       -3.08      6.67 o 
   4   6  23        6.41        7.03      8.01 o 
   5   6  23       62.97       67.93      9.56 o 
   6   6  23        0.39        5.59      6.75 o 
   7   6  23       20.69        2.34      6.93 o 
   8   6  23       21.56       15.46      7.98 o 
   1   7  23        0.69        9.66      8.80 o 
   2   7  23        9.70       28.50      7.72 o 
   3   7  23        3.00       20.34      7.55 o 
   4   7  23      138.67      156.72     14.23 o 
   5   7  23        2.97        1.31     11.14 o 
   6   7  23      141.33      148.23     12.50 o 
   0   8  23       39.72      113.31     16.59 o 
   1   8  23        0.24       -0.77      8.71 o 
   2   8  23       24.11       41.29     10.13 o 
   3   8  23      167.51      211.42     12.33 o 
   0   0  24        0.96       -1.68     10.06 o 
   1   0  24      143.32      152.56     14.08 o 
   2   0  24      123.60      125.84      8.65 o 
   3   0  24      267.21      256.78     23.76 o 
   4   0  24      619.67      541.38     19.06 o 
   5   0  24      144.96      160.11     12.06 o 
   6   0  24       28.52       43.96      9.30 o 
   7   0  24       73.19       44.29     10.11 o 
   8   0  24       30.08       30.09      9.74 o 
   9   0  24       90.64       70.43     12.05 o 
  10   0  24       20.50       12.89     11.72 o 
  11   0  24      354.53      371.59     21.00 o 
   1   1  24        6.63        5.84      4.41 o 
   2   1  24      221.40      228.48      7.06 o 
   3   1  24      917.08      832.88     14.33 o 
   4   1  24      245.51      243.11      9.75 o 
   5   1  24       34.56       36.31      6.86 o 
   6   1  24        2.11       -2.45      6.22 o 
   7   1  24       19.29        9.64      7.09 o 
   8   1  24        5.52       13.13      7.53 o 
   9   1  24       58.23       61.53      8.73 o 
  10   1  24        1.57       -3.10      7.50 o 
  11   1  24        8.30       -7.35      7.96 o 
   0   2  24      970.66     1053.75     38.98 o 
   1   2  24      300.87      315.59      9.48 o 
   2   2  24      641.31      660.58     15.95 o 
   3   2  24       49.05       47.56      5.96 o 
   4   2  24       45.61       48.28      5.70 o 
   5   2  24      200.19      213.87      9.73 o 
   6   2  24        3.08       -1.26      5.06 o 
   7   2  24       51.76       53.62      6.46 o 
   8   2  24       59.63       58.28      6.27 o 
   9   2  24       57.28       71.75      9.53 o 
  10   2  24       30.62       42.42      9.96 o 
  11   2  24        0.07       -5.88      9.06 o 
   1   3  24     1511.28     1483.06     22.92 o 
   2   3  24      224.21      197.37     10.21 o 
   3   3  24      513.49      513.33     15.02 o 
   4   3  24       69.34       76.62      7.49 o 
   5   3  24      101.32      105.68     10.28 o 
   6   3  24        6.29        5.44      6.46 o 
   7   3  24      115.22      114.03      8.23 o 
   8   3  24        5.60        7.33      8.67 o 
   9   3  24      119.07      139.42      8.66 o 
  10   3  24        0.03       -0.60      9.03 o 
   0   4  24      341.15      376.88     14.04 o 
   1   4  24       58.74       63.94      7.78 o 
   2   4  24       65.52       41.40      6.68 o 
   3   4  24        6.97        1.51      6.63 o 
   4   4  24       20.32       38.67      8.15 o 
   5   4  24        0.25       -3.01      6.16 o 
   6   4  24       21.51       37.86      7.60 o 
   7   4  24       64.41       54.53      9.48 o 
   8   4  24        2.07       -8.19      8.19 o 
   9   4  24       56.12       67.48      8.27 o 
  10   4  24       79.52      104.16     17.40 o 
   1   5  24       43.76       58.74      7.36 o 
   2   5  24       18.97       16.44      6.61 o 
   3   5  24       35.38       26.27      6.81 o 
   4   5  24       14.68        8.81      6.69 o 
   5   5  24        1.04        7.94      7.47 o 
   6   5  24        0.47       -1.75      6.70 o 
   7   5  24       50.59       65.07      8.82 o 
   8   5  24       48.85       65.17     12.03 o 
   9   5  24        0.29       10.34     10.56 o 
   0   6  24      156.14      149.59     16.32 o 
   1   6  24       11.30       10.95      6.47 o 
   2   6  24       37.82       51.97      9.84 o 
   3   6  24       23.30       30.92      8.40 o 
   4   6  24       70.67       79.76      9.71 o 
   5   6  24       94.60       99.76     10.43 o 
   6   6  24       72.12       72.66      8.87 o 
   7   6  24       14.71       -1.91      6.93 o 
   1   7  24       40.42       28.41      9.26 o 
   2   7  24       23.38       19.49      7.49 o 
   3   7  24      114.10      104.56      9.75 o 
   4   7  24       54.27       42.77      9.49 o 
   5   7  24        2.39       -0.77      9.93 o 
   6   7  24        8.32       12.52      9.38 o 
   0   8  24       76.81       97.63     16.94 o 
   1   8  24        0.60       -7.85      8.73 o 
   2   8  24       26.85       29.92     11.62 o 
   1   1  25      199.97      206.56      8.29 o 
   2   1  25      913.05      907.84     16.56 o 
   3   1  25        5.61       12.82      4.77 o 
   4   1  25      228.61      232.71     11.72 o 
   5   1  25      239.29      217.78     10.58 o 
   6   1  25        5.96        4.58      8.73 o 
   7   1  25        7.57        0.37      7.12 o 
   8   1  25      225.16      239.13     15.47 o 
   9   1  25        2.82        1.52      7.45 o 
  10   1  25      126.13      125.57     11.20 o 
  11   1  25       31.21       31.60      9.48 o 
   0   2  25       46.67       75.40      8.30 o 
   1   2  25      127.54      151.04      7.61 o 
   2   2  25        0.83        4.96      6.20 o 
   3   2  25        3.63       -0.67      4.93 o 
   4   2  25      293.51      300.85      9.55 o 
   5   2  25       14.46        9.79      6.06 o 
   6   2  25        6.01        7.57      8.79 o 
   7   2  25       68.80       61.58      6.54 o 
   8   2  25       56.56       63.54      9.12 o 
   9   2  25      122.69      156.17     15.56 o 
  10   2  25       11.34       13.98      8.62 o 
   1   3  25     1354.92     1205.94     22.63 o 
   2   3  25        5.05       -0.51      6.14 o 
   3   3  25       11.92        7.66      6.74 o 
   4   3  25       36.77       39.52      6.96 o 
   5   3  25      300.08      280.72     11.34 o 
   6   3  25       39.32       38.77      7.29 o 
   7   3  25      202.06      192.92      9.72 o 
   8   3  25       31.99       39.02      6.93 o 
   9   3  25       82.39       82.64     10.03 o 
  10   3  25       35.72       59.16     11.91 o 
   0   4  25        3.11        8.91      6.85 o 
   1   4  25       14.50        6.11      5.30 o 
   2   4  25      314.31      308.51     11.06 o 
   3   4  25      170.65      168.55     10.62 o 
   4   4  25      427.57      422.09     15.41 o 
   5   4  25      220.00      225.12     10.90 o 
   6   4  25      552.84      583.76     15.94 o 
   7   4  25       65.01       60.36     10.39 o 
   8   4  25       45.08       54.90     10.52 o 
   9   4  25       46.83       68.80      9.05 o 
   1   5  25       15.84       15.16      8.11 o 
   2   5  25      694.25      677.83     18.13 o 
   3   5  25        6.76       14.28      6.59 o 
   4   5  25      222.10      198.37     10.54 o 
   5   5  25        0.54        8.26      7.45 o 
   6   5  25       30.38       54.08      8.51 o 
   7   5  25       40.67       31.06      8.06 o 
   8   5  25        4.82       -5.75     13.04 o 
   0   6  25        2.25      -10.87     10.87 o 
   1   6  25        3.30       13.38      8.30 o 
   2   6  25        0.13       -6.41      6.41 o 
   3   6  25        0.02        8.30      7.62 o 
   4   6  25      119.11      134.48     11.35 o 
   5   6  25        7.08       14.68      8.39 o 
   6   6  25      154.98      195.12     11.57 o 
   7   6  25        1.81        2.96      7.06 o 
   1   7  25        6.28        5.58      8.50 o 
   2   7  25       38.89       48.39      8.36 o 
   3   7  25        3.42       -4.30      7.27 o 
   4   7  25      270.35      356.70     15.96 o 
   5   7  25        0.20       -8.32      8.32 o 
   0   8  25        5.79        3.13     17.61 o 
   0   0  26     1022.33      950.41     36.34 o 
   1   0  26      159.42      171.01     15.09 o 
   2   0  26       62.09       60.18     10.06 o 
   3   0  26       27.62       22.51     10.47 o 
   4   0  26      155.28      128.39     14.26 o 
   5   0  26     1434.73     1234.38     36.17 o 
   6   0  26        4.12        4.41     15.65 o 
   7   0  26       51.25       66.28     13.84 o 
   8   0  26        0.59       -1.12     11.46 o 
   9   0  26       26.83       22.74     18.17 o 
  10   0  26      107.95      118.12     14.39 o 
   1   1  26      917.36      826.35     15.27 o 
   2   1  26      126.42      144.70      8.38 o 
   3   1  26       97.89       86.93     11.15 o 
   4   1  26       89.79       77.14      9.04 o 
   5   1  26      415.05      359.68     14.46 o 
   6   1  26      273.83      263.72     11.86 o 
   7   1  26       66.60       48.74      8.33 o 
   8   1  26       19.82       21.19      7.98 o 
   9   1  26       33.84       24.93      8.44 o 
  10   1  26       25.91       32.60      9.10 o 
   0   2  26       75.99       78.15     10.34 o 
   1   2  26       32.76       28.91      5.40 o 
   2   2  26        9.83        6.90      6.21 o 
   3   2  26       45.78       32.81      7.84 o 
   4   2  26      219.28      211.53     10.17 o 
   5   2  26        0.06       -5.12      5.77 o 
   6   2  26      278.42      270.58     11.06 o 
   7   2  26        2.04       -1.18      6.42 o 
   8   2  26       47.73       37.55      8.78 o 
   9   2  26       66.68       91.31     11.05 o 
  10   2  26       16.39       22.61      8.98 o 
   1   3  26     1152.26     1121.17     25.74 o 
   2   3  26        1.38        2.71      6.78 o 
   3   3  26      119.72      102.75     13.36 o 
   4   3  26        8.41       11.13      7.34 o 
   5   3  26        8.11        1.46      6.13 o 
   6   3  26      174.26      150.26      9.69 o 
   7   3  26        0.60        7.71      6.65 o 
   8   3  26        8.08       21.11      6.68 o 
   9   3  26        3.42        2.15      8.14 o 
  10   3  26       57.29      109.25     29.07 o 
   0   4  26      249.94      251.66     47.52 o 
   1   4  26       15.09       10.08      5.34 o 
   2   4  26       42.97       62.97      7.12 o 
   3   4  26        4.63       -0.19      6.79 o 
   4   4  26       29.87       36.02      8.18 o 
   5   4  26       15.14        4.63      7.46 o 
   6   4  26        0.45       -2.58      7.41 o 
   7   4  26       61.42       82.72     10.89 o 
   8   4  26       13.51       17.40      9.95 o 
   9   4  26        0.02       -0.30      9.52 o 
   1   5  26      186.44      139.64      9.07 o 
   2   5  26      152.76      178.78     11.26 o 
   3   5  26        1.77        5.37      6.59 o 
   4   5  26      135.24      140.14      9.60 o 
   5   5  26       56.83       63.33      8.18 o 
   6   5  26      109.88       99.71     10.39 o 
   7   5  26       43.87       58.28     12.63 o 
   8   5  26      107.11      109.28     12.11 o 
   0   6  26       94.88       89.05     14.61 o 
   1   6  26       19.34       28.22     14.93 o 
   2   6  26       80.00       84.42      9.50 o 
   3   6  26       40.55       24.39     10.63 o 
   4   6  26      102.10      112.42     10.78 o 
   5   6  26      183.91      216.38     13.08 o 
   6   6  26        0.86        1.36      7.52 o 
   1   7  26        6.84       -1.45     10.81 o 
   2   7  26       81.96       92.29     11.38 o 
   3   7  26        4.35        4.48      8.35 o 
   4   7  26        5.69       -0.23      8.03 o 
   1   1  27      149.16      149.62     12.99 o 
   2   1  27      267.66      297.18     14.04 o 
   3   1  27      106.35      111.99      7.90 o 
   4   1  27      463.51      411.33     24.61 o 
   5   1  27       80.89       53.87      8.87 o 
   6   1  27        8.03        2.79      6.97 o 
   7   1  27        9.79       13.35      7.65 o 
   8   1  27       11.00       23.61      8.22 o 
   9   1  27        1.13       -2.55      7.90 o 
  10   1  27        3.09        7.42      8.11 o 
   0   2  27       92.53       85.60     10.20 o 
   1   2  27       25.09       15.89      6.65 o 
   2   2  27      410.95      344.13     12.73 o 
   3   2  27       16.10       22.07      6.93 o 
   4   2  27      151.18      176.83      8.28 o 
   5   2  27      214.86      198.54     12.85 o 
   6   2  27        1.43       -0.21      5.94 o 
   7   2  27       27.36       34.74      6.46 o 
   8   2  27        1.43       -8.49      8.49 o 
   9   2  27      491.90      579.07     18.43 o 
  10   2  27        0.43        2.04      8.29 o 
   1   3  27      111.15       98.09      8.44 o 
   2   3  27       42.34       43.67      7.92 o 
   3   3  27      152.31      154.14     11.22 o 
   4   3  27        0.19       -1.78      6.99 o 
   5   3  27        2.54       -7.34      7.34 o 
   6   3  27      105.27      118.95      9.38 o 
   7   3  27        1.37       -2.00      6.54 o 
   8   3  27       44.08       56.73      7.62 o 
   9   3  27        0.20       -7.94      7.94 o 
   0   4  27        0.04       -5.49      8.89 o 
   1   4  27      133.22      148.36     12.99 o 
   2   4  27       73.94       75.33      8.01 o 
   3   4  27       11.67       15.30      7.59 o 
   4   4  27        8.18        3.71      7.43 o 
   5   4  27        4.14        5.30      9.60 o 
   6   4  27      171.73      165.95     16.06 o 
   7   4  27       24.58       15.83      8.85 o 
   8   4  27       22.33       18.06      9.42 o 
   1   5  27      425.26      482.47     14.08 o 
   2   5  27        4.91        4.90      7.10 o 
   3   5  27      198.87      200.95     17.25 o 
   4   5  27       55.83       54.88      9.63 o 
   5   5  27        6.04        3.17      7.17 o 
   6   5  27      119.82      105.51     10.65 o 
   7   5  27      147.14      214.01     14.38 o 
   0   6  27      194.69      199.93     18.93 o 
   1   6  27       11.03        4.57      8.51 o 
   2   6  27       58.43       60.20      9.30 o 
   3   6  27       37.50       48.18      9.37 o 
   4   6  27        1.74       19.27      8.75 o 
   5   6  27       26.59       23.81      9.08 o 
   6   6  27        0.05        4.30      7.47 o 
   1   7  27        4.03       10.56      9.22 o 
   2   7  27        0.00       -0.86      8.72 o 
   3   7  27        2.20       -7.88      7.88 o 
   0   0  28      274.01      234.81     20.13 o 
   1   0  28     1070.86     1053.08     27.37 o 
   2   0  28      167.82      194.54     12.36 o 
   3   0  28      863.80      772.11     27.66 o 
   4   0  28      214.00      199.54     16.59 o 
   5   0  28      212.75      217.82     17.39 o 
   6   0  28      109.00      121.64     15.40 o 
   7   0  28       29.52        6.04     11.66 o 
   8   0  28       70.98       71.99     25.44 o 
   9   0  28      799.53      892.27     50.87 o 
  10   0  28       42.97       61.96     16.77 o 
   1   1  28       19.44       13.29      6.10 o 
   2   1  28        1.03        9.12      6.44 o 
   3   1  28      260.73      244.33     14.15 o 
   4   1  28      169.25      176.93     11.28 o 
   5   1  28      212.24      210.09     12.55 o 
   6   1  28       88.96       76.54     10.11 o 
   7   1  28       73.54       66.53      9.87 o 
   8   1  28        6.08        8.17      7.85 o 
   9   1  28       30.73       30.13      8.89 o 
  10   1  28        0.15       10.45     12.11 o 
   0   2  28      606.11      540.43     22.36 o 
   1   2  28      326.77      308.67     12.25 o 
   2   2  28       17.96        3.50      6.56 o 
   3   2  28       97.65      115.07      9.25 o 
   4   2  28       39.09       22.90      7.39 o 
   5   2  28       72.63       82.34      8.10 o 
   6   2  28       47.20       34.96      7.24 o 
   7   2  28       16.13       26.69      9.42 o 
   8   2  28      168.72      172.37     13.74 o 
   9   2  28       70.65      100.17     10.98 o 
   1   3  28        9.74        2.35      6.81 o 
   2   3  28      105.39      101.92      9.42 o 
   3   3  28      249.44      241.91     12.86 o 
   4   3  28       15.43        8.59      7.09 o 
   5   3  28       37.26       22.22      8.47 o 
   6   3  28        4.52       -2.50      6.81 o 
   7   3  28       43.02       52.32      8.14 o 
   8   3  28       87.93       93.61     11.43 o 
   9   3  28        0.64        2.54      8.36 o 
   0   4  28      118.15      142.41     15.40 o 
   1   4  28        2.58       -0.98      6.69 o 
   2   4  28       40.64       61.85      7.50 o 
   3   4  28        0.52        1.95      7.07 o 
   4   4  28        3.30       13.66      8.80 o 
   5   4  28       20.28       27.91      8.34 o 
   6   4  28       36.04       42.03      9.70 o 
   7   4  28        0.68        2.48      9.03 o 
   8   4  28       16.75       21.47     10.01 o 
   1   5  28       25.24       24.51      9.77 o 
   2   5  28        6.88       15.49      8.15 o 
   3   5  28       96.00      114.13      9.05 o 
   4   5  28       15.83        7.89      7.06 o 
   5   5  28        7.25       20.81      7.80 o 
   6   5  28        8.64       20.42      8.83 o 
   7   5  28        0.01        6.96      9.16 o 
   0   6  28        0.94       -2.55     13.14 o 
   1   6  28      135.75      146.96     11.90 o 
   2   6  28        1.62       -5.99      7.67 o 
   3   6  28      159.45      160.82     11.90 o 
   4   6  28      165.78      212.92     13.15 o 
   5   6  28      193.06      194.97     13.08 o 
   1   7  28        0.67       -3.47      8.91 o 
   2   7  28       64.32       94.94     11.87 o 
   1   1  29      528.96      529.82     15.14 o 
   2   1  29       43.90       24.47      8.20 o 
   3   1  29      545.02      562.80     19.77 o 
   4   1  29       42.99       23.17     11.46 o 
   5   1  29      106.46      105.35     10.48 o 
   6   1  29        1.78       -7.61      7.61 o 
   7   1  29       12.45        7.26      8.41 o 
   8   1  29       97.83      129.39     12.77 o 
   9   1  29        1.14       -8.47      8.47 o 
   0   2  29     1144.19     1138.28     48.92 o 
   1   2  29       58.44       84.06     11.29 o 
   2   2  29       15.68       14.86      7.11 o 
   3   2  29      173.67      162.49     12.83 o 
   4   2  29       62.43       44.09      8.09 o 
   5   2  29       22.19        4.63      7.00 o 
   6   2  29       10.57       -5.64      8.05 o 
   7   2  29      176.95      188.68     13.44 o 
   8   2  29       77.19       94.50     10.42 o 
   9   2  29       29.93       46.11      9.90 o 
   1   3  29      109.41       99.77      9.09 o 
   2   3  29        8.37       11.05      7.29 o 
   3   3  29        3.12       -6.86      6.86 o 
   4   3  29        0.50        7.06      7.24 o 
   5   3  29       31.61        4.93      9.48 o 
   6   3  29       13.26       21.89     10.35 o 
   7   3  29        2.81       -1.35      7.84 o 
   8   3  29        9.07       -5.75     11.38 o 
   0   4  29      137.26      141.44     22.36 o 
   1   4  29       33.52       23.44      7.48 o 
   2   4  29       18.41       15.01      6.61 o 
   3   4  29       72.14       91.43      9.58 o 
   4   4  29        8.59       13.77      7.75 o 
   5   4  29       73.04       67.77      9.57 o 
   6   4  29       58.10       63.59     11.92 o 
   7   4  29       22.50       23.53      9.78 o 
   1   5  29        2.78        3.92     16.34 o 
   2   5  29       57.92       64.10      9.00 o 
   3   5  29       94.66      124.55      9.36 o 
   4   5  29       77.67      116.90     12.64 o 
   5   5  29      384.22      431.66     18.19 o 
   6   5  29        0.08        2.54     10.09 o 
   0   6  29      166.95      162.88     18.35 o 
   1   6  29       43.02       33.40      9.71 o 
   2   6  29       51.90       46.79     11.44 o 
   3   6  29      198.28      221.71     15.65 o 
   4   6  29      275.77      233.71     13.62 o 
   0   0  30      534.29      467.94     27.39 o 
   1   0  30       60.21       49.23     10.90 o 
   2   0  30       30.04       16.77     14.54 o 
   3   0  30       51.89       51.99     17.33 o 
   4   0  30        5.32      -10.03     10.03 o 
   5   0  30       38.90       54.16     24.88 o 
   6   0  30        1.64       -9.16     11.44 o 
   7   0  30       52.00       69.08     19.29 o 
   8   0  30       67.03       53.12     14.82 o 
   9   0  30      213.37      280.55     23.28 o 
   1   1  30     1005.77     1038.28     19.74 o 
   2   1  30        1.15        7.54      7.72 o 
   3   1  30       81.90       72.67     10.84 o 
   4   1  30       57.54       67.35      9.52 o 
   5   1  30       20.20       11.51      8.04 o 
   6   1  30        1.22        3.31      8.03 o 
   7   1  30        7.59        7.68      9.68 o 
   8   1  30        2.97        2.52      9.11 o 
   9   1  30        3.52       -3.75      9.46 o 
   0   2  30      299.70      273.23     15.68 o 
   1   2  30       98.32      116.05     14.02 o 
   2   2  30      364.29      350.63     13.46 o 
   3   2  30       64.25       67.42      8.73 o 
   4   2  30      176.76      153.89     13.11 o 
   5   2  30       77.72       87.95      8.66 o 
   6   2  30        5.98       10.37      8.49 o 
   7   2  30      110.30      119.05     17.91 o 
   8   2  30       13.56       17.30      9.45 o 
   1   3  30       27.13       19.75      8.38 o 
   2   3  30        0.46        5.69      7.14 o 
   3   3  30       17.39       18.46      7.80 o 
   4   3  30        2.31        4.59      7.36 o 
   5   3  30        1.05       -2.69     13.02 o 
   6   3  30       28.60       38.43      9.72 o 
   7   3  30      101.03      125.67      9.98 o 
   8   3  30        3.23       -3.52      9.11 o 
   0   4  30       28.10       17.89     16.21 o 
   1   4  30       70.11       93.68      9.06 o 
   2   4  30       12.68       20.66      6.78 o 
   3   4  30       32.70       43.90      8.68 o 
   4   4  30       78.84      100.30     15.48 o 
   5   4  30        8.32       -2.60     10.72 o 
   6   4  30       13.84       12.75     15.84 o 
   7   4  30        0.87       17.03      9.65 o 
   1   5  30       46.65       36.08     10.59 o 
   2   5  30       33.35       45.33      8.62 o 
   3   5  30      164.02      201.19     12.30 o 
   4   5  30      153.20      168.42     10.65 o 
   5   5  30       21.45       18.15      7.99 o 
   6   5  30      112.38      120.95     19.42 o 
   0   6  30      135.07      129.46     30.19 o 
   1   6  30       34.35       49.10     11.59 o 
   2   6  30        2.15       -7.21      9.85 o 
   3   6  30       74.88       69.84     10.29 o 
   1   1  31        1.05        5.24      7.69 o 
   2   1  31       46.26       31.44      8.35 o 
   3   1  31      102.84      100.87     12.86 o 
   4   1  31       70.34       58.38     17.21 o 
   5   1  31       61.15       85.22     10.33 o 
   6   1  31      210.86      229.42     13.90 o 
   7   1  31      159.82      165.26     13.25 o 
   8   1  31       12.39       26.64     10.26 o 
   0   2  31      341.55      384.46     45.84 o 
   1   2  31       20.29       13.31      8.02 o 
   2   2  31       15.60        8.84      8.36 o 
   3   2  31        3.44        5.96      7.51 o 
   4   2  31        0.07       -7.84      7.84 o 
   5   2  31        2.69       -1.49      9.36 o 
   6   2  31       17.88        5.35      9.21 o 
   7   2  31       47.97       48.10     10.41 o 
   8   2  31      103.80       71.75     11.57 o 
   1   3  31       16.13       18.75      8.38 o 
   2   3  31        5.11       -0.59      7.14 o 
   3   3  31       20.93        8.18      8.80 o 
   4   3  31        4.88        6.17      9.29 o 
   5   3  31       13.58        8.20      9.67 o 
   6   3  31       73.88       64.80     12.56 o 
   7   3  31       86.40       71.25     11.49 o 
   0   4  31        6.39       33.54     17.33 o 
   1   4  31       48.41       73.42     11.11 o 
   2   4  31        0.02        7.81      6.58 o 
   3   4  31       13.78       36.06      8.70 o 
   4   4  31        1.99        4.02      7.98 o 
   5   4  31       41.46       36.06     11.59 o 
   6   4  31       10.01       19.44     10.95 o 
   1   5  31       59.85       73.77     11.91 o 
   2   5  31        3.09       -8.84      8.84 o 
   3   5  31       36.82       37.17     10.97 o 
   4   5  31        7.88        0.94      7.25 o 
   5   5  31       14.68       11.15      7.92 o 
   0   6  31       29.82       14.55     13.03 o 
   1   6  31       26.42       22.63     11.15 o 
   2   6  31       63.11       94.10     16.65 o 
   0   0  32      401.20      432.16     26.84 o 
   1   0  32       85.34       93.30     11.78 o 
   2   0  32       70.96       83.30     18.45 o 
   3   0  32      136.36      110.69     20.69 o 
   4   0  32      226.88      204.48     18.47 o 
   5   0  32      462.48      406.20     46.40 o 
   6   0  32      232.97      210.54     19.26 o 
   7   0  32        2.12      -19.12     20.13 o 
   8   0  32      239.58      250.30     47.24 o 
   1   1  32      122.96      134.62     11.15 o 
   2   1  32      189.23      194.59     12.00 o 
   3   1  32      344.59      339.67     20.11 o 
   4   1  32      154.19      119.84     12.84 o 
   5   1  32       63.45       62.01     10.30 o 
   6   1  32       38.03       28.79      9.62 o 
   7   1  32       80.45       82.43     11.18 o 
   8   1  32      216.11      268.81     16.12 o 
   0   2  32        8.84        4.47     15.09 o 
   1   2  32      121.40      142.54     12.51 o 
   2   2  32        0.27       -6.82      8.33 o 
   3   2  32      303.08      270.44     19.34 o 
   4   2  32      143.58      128.47     17.63 o 
   5   2  32        2.55       10.40     10.09 o 
   6   2  32        0.28        7.16      9.22 o 
   7   2  32        3.88       -4.82      9.14 o 
   1   3  32       80.02       46.98      9.34 o 
   2   3  32       18.56       20.09     12.43 o 
   3   3  32        4.09       -4.00      7.30 o 
   4   3  32        3.35       -9.03      9.03 o 
   5   3  32        6.50       -3.11     12.45 o 
   6   3  32        0.38        2.99     12.04 o 
   7   3  32       14.16       18.21      9.99 o 
   0   4  32      171.35      154.30     22.92 o 
   1   4  32        0.01       -6.02     11.26 o 
   2   4  32        4.54        6.37      6.78 o 
   3   4  32        3.96       -7.52      7.52 o 
   4   4  32       22.48       38.61      9.12 o 
   5   4  32       23.52       24.10     11.17 o 
   6   4  32        7.54       -2.31     10.61 o 
   1   5  32       99.43      144.56     38.42 o 
   2   5  32        5.51       -6.46      9.59 o 
   3   5  32       43.90       62.42      9.91 o 
   4   5  32        0.60       12.91      7.59 o 
   1   1  33       12.21        9.20      8.05 o 
   2   1  33      112.37      138.21     14.82 o 
   3   1  33       73.59       74.22     13.60 o 
   4   1  33        0.01        2.12     10.17 o 
   5   1  33        8.49       10.65     10.32 o 
   6   1  33      115.54      139.19     14.12 o 
   7   1  33        0.59        0.25      9.39 o 
   0   2  33      738.14      667.52     36.34 o 
   1   2  33        1.62        0.38      8.23 o 
   2   2  33       67.81       46.93      9.69 o 
   3   2  33        8.87       13.45     14.77 o 
   4   2  33      196.18      176.76     14.80 o 
   5   2  33       19.75       10.21     15.65 o 
   6   2  33        3.02       -4.69      8.75 o 
   7   2  33       43.37       60.78     13.96 o 
   1   3  33       18.55        2.41     10.47 o 
   2   3  33        2.67       10.27      8.88 o 
   3   3  33        1.81       -4.32      7.64 o 
   4   3  33       15.53       13.27     12.42 o 
   5   3  33        2.65       -6.35     13.88 o 
   6   3  33        0.09        1.47     12.86 o 
   0   4  33       21.13       31.87     17.89 o 
   1   4  33       65.09       72.10     14.03 o 
   2   4  33      128.81      173.83     11.74 o 
   3   4  33        7.75       13.45      8.23 o 
   4   4  33        0.04       19.91      8.79 o 
   5   4  33        1.30        9.54      9.97 o 
   1   5  33        4.83       -6.82     14.34 o 
   2   5  33        5.60       23.24     14.83 o 
   3   5  33        8.78       -0.27      8.55 o 
   0   0  34       95.45       89.45     17.89 o 
   1   0  34      119.59      154.86     20.69 o 
   2   0  34        0.42       20.13     15.09 o 
   3   0  34       10.20       -5.59     15.09 o 
   4   0  34      189.02      235.37     26.84 o 
   5   0  34      182.65      180.46     18.96 o 
   6   0  34        3.10        8.67     13.44 o 
   7   0  34       32.78       38.58     21.24 o 
   1   1  34       52.57       74.58     11.94 o 
   2   1  34       56.25       35.89     14.82 o 
   3   1  34        0.55       12.60     15.93 o 
   4   1  34        6.82        5.13      9.74 o 
   5   1  34       10.72       -5.03     10.18 o 
   6   1  34      192.46      149.33     13.29 o 
   0   2  34       52.38       64.85     19.57 o 
   1   2  34        3.03        3.27      8.58 o 
   2   2  34       30.45       32.54      9.48 o 
   3   2  34       20.78       32.98     12.97 o 
   4   2  34       77.31       78.73     12.53 o 
   5   2  34       58.84       80.05     12.81 o 
   6   2  34       20.31       28.60     11.45 o 
   1   3  34       37.83       23.10     12.05 o 
   2   3  34       10.18        5.36      8.61 o 
   3   3  34       14.32        5.34      8.09 o 
   4   3  34       32.26       23.45     10.67 o 
   5   3  34       46.86       68.24     12.75 o 
   0   4  34      150.05      194.00     24.60 o 
   1   4  34       31.03       24.63     13.03 o 
   2   4  34        0.32        0.19      9.57 o 
   3   4  34       16.39       21.21      8.81 o 
   4   4  34       17.83        4.46     11.20 o 
   1   1  35       42.35       47.38      9.42 o 
   2   1  35        0.74        1.15     13.14 o 
   3   1  35       61.78       71.95     15.65 o 
   4   1  35        7.44        2.24     12.41 o 
   5   1  35       16.40       13.82     11.29 o 
   6   1  35        8.77       12.62     11.39 o 
   0   2  35      698.76      812.32     40.81 o 
   1   2  35       53.37       49.32      9.72 o 
   2   2  35      101.17      134.19     14.37 o 
   3   2  35        2.25      -13.98     14.54 o 
   4   2  35        4.72       -6.69     12.65 o 
   5   2  35        1.21       -5.22     10.96 o 
   1   3  35       95.79      124.40     15.22 o 
   2   3  35       25.42       19.26      9.77 o 
   3   3  35        0.13       -3.99      9.51 o 
   4   3  35        1.08        1.58     13.42 o 
   0   4  35       56.11      102.31     22.36 o 
   1   4  35        0.00      -10.82     10.82 o 
   2   4  35       49.20       67.91     14.00 o 
   0   0  36       30.84       27.95     15.65 o 
   1   0  36        0.41        8.39     15.09 o 
   2   0  36      237.83      170.51     22.92 o 
   3   0  36       44.29       25.16     18.45 o 
   4   0  36      275.83      220.83     27.39 o 
   5   0  36       12.58      -13.42     16.77 o 
   1   1  36       47.98       85.55     13.42 o 
   2   1  36        2.69       -0.37     11.26 o 
   3   1  36        0.00      -13.70     13.70 o 
   4   1  36       18.63       28.51     13.24 o 
   5   1  36        8.22        3.69     10.75 o 
   0   2  36      174.74      171.63     22.92 o 
   1   2  36       49.65       54.93     13.03 o 
   2   2  36       35.94       34.10     15.09 o 
   3   2  36        0.89       -4.59     11.22 o 
   4   2  36        0.58       -9.53      9.53 o 
   1   3  36       68.61       64.29     14.61 o 
   2   3  36       10.85       12.26     12.63 o 
   3   3  36        6.32       -8.60     12.18 o 
   1   1  37       12.75        5.33     15.37 o 
   2   1  37       81.22      117.31     22.08 o 
   3   1  37       15.96       18.45     20.13 o 
   4   1  37        4.23       14.82     13.44 o 
   0   2  37       32.62       76.03     19.57 o 
   1   2  37       53.14       71.09     13.82 o 
   2   2  37       20.44       51.25     13.03 o 
   3   2  37        8.34       21.21     20.41 o 
   1   3  37       45.56       41.36     14.82 o 
   1   0  38      146.92      173.87     22.92 o 
   2   0  38       16.81        6.15     16.77 o 
   1   1  38       17.07       -2.80     16.21 o 
   2   1  38       50.85       82.43     14.54 o 
   0   2  38      152.95      204.62     25.16 o 
                                                 
